# Supplementary material for: Functional Domains of the Early Proteins and Experimental and Epidemiological Studies Suggest a Role for the Novel Human Polyomaviruses in Cancer
Source: Front Microbiol. 2022 Feb 18;13:834368. doi: 10.3389/fmicb.2022.834368 (PMC8894888; doi:10.3389/fmicb.2022.834368)
Supplement: Supplementary file 4 [file Table_4.XLSX]

## Sheet: Sheet1
BKPyV
tissue	positive tumor samples (adjacent normal tissue)	country	methods	sample	PMID
oral cavity	0/38 tonsillar carcinoma (0/40 non-malignant tonsillar tissue)	Germany	PCR (VP1)	biopsies	27832373
	0/65 oral cavity (0/20 normal tissue)	USA	IHC (combintation of 3 antibodies against early proteins)	tissue microarray	27034991
	0/2 mucosal melanoma of the tongue	Sweden	PCR (sT, VP1)	FFPE	18768658, 24510993
	0/1 mucosal melanoma of the oral cavity	Sweden	PCR (sT, VP1)	FFPE	18768658, 24510993
	0/5 head and neck carcinoma of the lip	Finland	PCR (LT)	fresh frozen biopsies	29854304
	1/29 head and neck carcinoma of the oral cavity	Finland	PCR (LT)	fresh frozen biopsies	29854304
	0/23 head and neck carcinoma of the oropharynx	Finland	PCR (LT)	fresh frozen biopsies	29854304
	0/6 head and neck carcinoma of the nasopharynx	Finland	PCR (LT)	fresh frozen biopsies	29854304
	0/12 head and neck carcinoma of the hypopharynx	Finland	PCR (LT)	fresh frozen biopsies	29854304
	0/6 head and neck carcinoma of the larynx	Finland	PCR (LT)	fresh frozen biopsies	29854304
	46/158 oropharyngeal squamous cell carcinoma	Finland	PCR (LT)	FFPE	32314041
	0/7 juvenile nasopharyngeal angiofibroma	Finland	PCR (VP1)	fresh biopsies	30578435
	0/10 oral and oropharyngeal squamous cell carcinoma (0/10 adjacent normal tissue)	Finland	PCR (VP1)	fresh biopsies	30578435
	4/53 oropharynx	Poland	PCR (LT)	fresh frozen biopsies	29257122
	4/40 larynx	Poland	PCR (LT)	fresh frozen biopsies	29257122
	3/53 oral cavity	Poland	PCR (LT)	fresh frozen biopsies	29257122
	17/92 oral squamous cell carcinoma	Poland	PCR (LT)	FFPE	25780838
	11/62 oral squamous cell carcinoma	Poland	PCR (LT)	FFPE	26999952
	0/91 salivary gland tumors	Sweden	PCR (sT, VP1)	FFPE	29715110
	1/51 pleomorphic adnomas	Italy	PCR (VP1)	fresh frozen biopsies	29224806
	0/28 Warthin's tumors (1/28 adjacent normal tissue from same patients)	Italy	PCR (VP1)	fresh frozen biopsies	29224806
	0/5 salivary gland tumors	Italy	PCR (VP1)	fresh frozen biopsies	29224806
	0/25 pleomorphic adenoma	Finland	PCR (VP1)	FFPE	34602506
	0/31 recurrent pleomorphic adenoma	Finland	PCR (VP1)	FFPE	34602506
	0/12 carcinoma ex pleomorphic adenoma	Finland	PCR (VP1)	FFPE	34602506
	TOTAL: 78/905 (1/78)
respiratory sysem	0/236 lung cancers	USA	IHC (combintation of 3 antibodies against early proteins)	tissue microarray	27034991
	0/88 mesotheliomas (0/10 normal tissue)	USA	IHC (combintation of 3 antibodies against early proteins)	tissue microarray	27034991
	0/19 lung cancers	Germany	PCR (LT)	FFPE	21613390
	0/9 nasal mucosal melanoma	Sweden	PCR (sT, VP1)	FFPE	18768658, 24510993
	0/86 non-small cell lung carcinoma	Chile	PCR (LT)	FFPE	22537543
	0/87 lung cancers from non-smokers	Sweden	PCR (sT, VP1)	FFPE	31460811
	0/2 non-small cell lung carcinoma	USA	deep sequencing	not specified	24023918
	0/8 non-small cell lung cancer	UK	PCR (LT)	FFPE	20400884
	1/78 lung cancers (0/78 adjacent normal tissue)	Italy	PCR (LT)	fresh frozen	17400331
	0/63 bronchopulmonary carcinoma	France	PCR (LT)/southern	frozen samples	9114376
	0/45 lung cancers	USA	southern	not mentioned	203940
	0/23 mesothelioma tumor samples	Italy	PCR (LT)/Southern	?	10810371
	0/21 mesotheliomas	France	PCR (LT)/Southern	frozen tissue	9114376
	0/17 mesotheliomas	USA	southern	not mentioned	203940
	TOTAL: 1/782 (0/88)
digestive system	0/36 stomach tumors (0/3 normal tissue)	USA	IHC (combintation of 3 antibodies against early proteins)	tissue microarray	27034991
	0/94 colon cancers (0/10 normal tissue)	USA	IHC (combintation of 3 antibodies against early proteins)	tissue microarray	27034991
	0/7 cancers of the digestive tract	Germany	PCR (LT)	FFPE	21613390
	0/11 mucosal melanoma of the anus/rectum	Sweden	PCR (sT, VP1)	FFPE	18768658, 24510993
	0/1 carcinoma pancreas	USA	reassociation kinetcs (hybridization)	frozen biopsies	188048
	1/110 colon cancer (0/55 adjacent normal tissue)	Italy and Tunesia	PCR (VP1)	biopsies	33547809
	0/10 colorectal tumor (0/10 adjacent normal tissue)	Germany	PCR (LT)	fresh frosen biopsies	32762707
	0/70 colorectal adenocarcinoma	Iran	PCR (LT)	FFPE	30015427
	15/50 colorectal cancers	Poland	PCR (LT)	FFPE	28954487
	0/83 colorectal cancers (0/35 adjacent normal tissue)	Saudi Arabia	PCR (LT), IHC (VP1)	FFPE	27173319
	0/44 colon cancers (0/44 adjacent normal tissue)	Italy	PCR (LT)	biopsies	24936208
	0/40 colorectal cancers	Cuba	PCR (LT)	FFPE	22134526
	0/72 colorectal cancers (0/72 adjacent normal tissue)	Italy	PCR (VP1)	FFPE	19170205
	0/50 colorectal cancers (0/50 adjacent normal tissue)	Italy	PCR (VP1)	fresh frozen	19170205
	6/66 colorectal adenocarcinomas	Italy	PCR (LT)	FFPE	18505087
	0/50 colon cancers	USA	IHC (LT)	not specified	16365728
	11/18 colorectal cancers (11/16 adjacent normal tissue)	Italy	PCR (LT) and ISH (whole genome)	FFPE	15868949		6 of the 11 were positive for both BKPyV and JCPyV
	0/94 colon cancers	Italy	PCR (LT), qRT-PCR (LT)	frozen biopsies	20513084
	0/26 colon cancers	USA	southern	not mentioned	203940
	0/9 rectal cancers	USA	southern	n	203940
	1/1 sarcoma in transplant pancreas allograft	USA	IHC (LT*)	biopsy	29198676		patient had history of BKPyV nephropathy. IHC probably indicates BKPyV. *Staining was against polyomavirus but not specified which antibody was used
	0/43 gastric cancers	Tunesia	PCR (LT)	not specified	25341997
	5/16 diffuse large B-cell lymphoma of the gastrointestinal tract	Taiwan	PCR (NCCR), IHC (LT, VP1)	11 FFPE and 5 fresh biopsies	24258263		3/3 colon; 0/1 duodenum; 2/12 stomach. 5/5 LT IHC positive, 0/5 VP1 IHC positive
	0/61 gastric carcinomas (0/53 adjacent normal tissue)	Tunesia	PCR (LT)	FFPE	20081806
	1*/271 squamous cell carcinoma of the oral cavity (0**/212 adjacent normal tissue)	Italy	PCR (LT)	FFPE	19626633		*15 samples had between 10-2 and 10-3 viral genome copies/cell; **18 samples had between 10-2 and 10-3 viral genome copies/cell
	0/18 gastric cancers	USA	IHC (LT)	not specified	16365728
	4/9 cancer of the pancreatic islets (insulinoma)	Italy	southern blotting	?	3025111
	1/3 insulinoma	Italy	dot hybridization	frozen biopsy	6311966
	0/5 gastric cancers	USA	southern	not mentioned	203940
	0/3 small intestine carcinomas	USA	southern	not mentioned	203940
	TOTAL: 45/1371 (11/547)
excretory system	0/89 malignant renal tumors (0/23 benign renal neoplasma)	Hungary	PCR (LT)	FFPE	27198658
	0/76 urinary bladder carcinoma	Hungary	PCR (LT)	FFPE	27198658
	0/9 urothelial cell carcinoma	The Netherlands	PCR (LT, VP1) and IHC (LT)	FFPE	33302606
	5/864 urothelial carcinoma	Germany	IHC (LT)	tissue microarray	32047230		FFPE samples of the 5 IHC positive samples were also LT PCR positive
	0/10 clear cell renal cell carcinoma	Italy	IHC (LT), FISH (complete BKPyV genome)	FFPE	33401589
	2/5 urinary bladder carcinoma	Italy	IHC (LT), FISH (complete BKPyV genome)	FFPE	33401589
	2/2 urothelial carcinoma	USA	IHC (LT), deep sequencing	biopsies	33051598
	1/1 urothelial cell carcinoma	USA	IHC (LT)	biopsy	32741665
	3/3 urothelial carcinoma (primary and metastatic tumor)	China	IHC (LT), deep sequencing	biospies	32724161
	1/1 renal carcinoma	Switzerland	IHC (LT), deep sequencing	biopsy	32091486
	6/22 urothelial carcinoma	USA	IHC (LT), PCR (LT)	FFPE	31628837
	0/23 transuretheral bladder tumors	India	IHC (LT), ISH	biopsies	31075667
	0/14 urothelial cancers (0/14 surrounding normal tissue)	India	IHC (LT), ISH	biopsies	31075667
	1/1 bladder carcinoma (0/1 adjacent normal urothelium)	India	IHC (LT)	not specified	30983757
	1/106 bladder cancers	USA	deep sequencing	not specified	30872350
	1/1 clear cell adenocarcinoma of the bladder	USA	IHC (LT)	biopsy	30208062
	1/1 urothelial carcinoma	USA	IHC (LT)	biopsy	30208062
	23/689 urothelial bladder carcinomas	UK	PCR (LT, sT, VP1, VP2)	fres-frozen biopsies	30500097		0/13 BKPyV or JCPyV Dna positive samples expressed LT by IHC
	1/1 urothelial carcinoma	China	deep sequencing	biopsy	30026258
	8/8 tumors of the urinary tract that expressed LT as shown by IHC	USA	capture-based next sequencing	slides (not specified)	29765141		7 urothelial carcinoma and 1 collecting duct carcinoma
	1/1 collecting duct carcinoma	France	IHC (LT)	biopsy	29599935
	1/1 urothelial carcinoma (metastatic)	Switzerland	deep sequencing, IHC (LT)	fresh frozen biopsy	29205775
	7/27 uper tract urothelial carcinoma from renal transplant patients	Taiwan	IHC (LT)	biopsies	28583528
	1/1 renal cell carcinoma from a renal transplant recipient	USA	deep sequencing, IHC (LT)	biopsy, FFPE	28039910
	2/29 urothelial carcinoma (0/29 adjacent normal tissue)	Italy	PCR (LT)	biopsies	27807073
	1/1 bladder cancer and metastatic liver cancer	USA	IHC (LT), PCR (LT, agno), RT-PCR (LT, agno)	biopsies, FFPE	27647675		metastatic prostatic adenocarcinoma was IHC negative for LT
	45/74 urothelial carcinoma of the bladder	China	IHC (LT)	FFPE	27576884
	4/12 urothelial carcinoma of the bladder	USA	IHC (LT)	biopsies	27232933
	1/1 urothelial carcinoma from a renal transplant patient	USA	IHC (LT)	biopsy	26709521
	4/13 urothelial carcinoma of the bladder or ureter in renal transplant patients	USA	IHC (LT), ISH (BKPyV genome)	histologic slides	26615524		1/4 urothelial carcinoma was positive by ISH
	0/5 renal cell carcinoma	USA	IHC (LT), ISH (BKPyV genome)	histologic slides	26615524
	1/1 urothelial carcinoma froma renal transplant patient (0/1 adjacent normal tissue)	USA	IHC (LT), PCR (VP1), deep sequencing	FFPE	26172456
	1/1 urothelial carcinoma of the bladder in a cardiac transplantation patient	USA	IHC (LT)	biopsy	25998557
	1/1 urothelial carcinoma of the bladder in a renal transplantation patient	Taiwan	PCR (not specified)	not specified	25839773
	1/1 urothelial carcinoma of the bladder in a cardiac transplantation patient	USA	IHC (LT)	biopsy	25525923
	0/1 renal tumor from a patient with Birt-Hogg-Dubé syndrome	Sweden	PCR (sT+VP1)	fresh frozen biopsy	25194921
	1/1 urothelial carcinoma of a ureter from a renal transplant recipient	Japan	IHC (LT)	biopsy	24656027
	10/50 renal cell carcinoma	Turkey	PCR (LT), RT-PCR (VP1)	FFPE	23588736		RT-PCR: 8/50
	8/40 bladder cancers (transitional cell carcinoma)	Turkey	PCR (LT), RT-PCR (VP1)	FFPE	23588736		RT-PCR: 6/40
	2/2 uroethelial carcinoma from renal transplant patients	Australia	IHC (LT), PCR (VP1, LT, NCCR), RT-PCR (VP1, LT)	biopsies and FFPE	23551580
	1/1 giant cell carcinoma of the bladder from a renal transplant patient	USA	IHC (LT)	FFPE	23481349
	1/1 bladder cancer from a renal transplant patient	The Netherlands	IHC (LT)	biopsy	23412820
	1/1 duct bellini carcinoma from a lung transplant patient	Austria	IHC (LT)	biopsy	23321158
	2/2 bladder carcinoma from 1 renal transpant and 1 renal+pancreas transplant patient	USA	PCR (VP1, LT), RT-PCR (VP1), IHC (LT)	FFPE	23317548
	1/1 bladder cancer from a renal transplant patient	Spain	IHC (LT)	biopsy	23231013
	1/1 renal cell carcinoma from a renal transplant patient	Belgium	IHC (LT)	biopsy	23197968
	4/30 bladder carcinomas (0/30 adjacent normal tissue)	Greece	PCR (VP1)	fresh frozen biopsies	22972505		primers will amplify both BKPyV and JCPyV DNA. How many of the 4 positives are BKPyV was not mentioned.
	0/49 renal cell carcinomas	Saudi Arabia	PCR (LT, sT)	FFPE	22237219
	0/13 upper tract urothelial carcinoma	Taiwan	PCR (NCCR), IHC (LT, VP1)	FFPE, fresh frozen tissue	22012728		0/5 renal cell carcinoma with IHC (LT) and IHC (VP1); 0/33 urothelial carcinoma with IHC (LT) and IHC (VP1)
	1/20 bladder urothelial carcinoma	Taiwan	PCR (NCCR), IHC (LT, VP1)	FFPE, fresh frozen tissue	22012728
	0/5 renal cell carcinoma	Taiwan	PCR (NCCR), IHC (LT, VP1)	FFPE, fresh frozen tissue	22012728
	1/1 collecting duct carcinoma from a renal transplant patient	USA	IHC (LT), ISH (complete genome)	biopsy	18652620		ISH (complete genome) was negative!
	1/1 renal cell carcinoma from a renal transplant recipient	USA	IHC (LT), ISH (complete genome), PCR (LT)	FFPE	17511691
	4/73 transitional-cell carcinoma of the bladder (1/41 adjacent normal tissue)	USA	PCR (VP1)	fresh frozen	17192899
	0/15 bladder cancer	USA	IHC (LT)	not specified	16365728
	0/1 renal cancer in kidney transplant patient	Australia	ISH (not specified)	biopsy	14986088
	14/32 bladder cancer	Italy	nPCR (NCCR)	not specified	14611733
	9/55 urothelial carcinomas	Germany	PCR (LT)	biopsies	12579294
	1/83 renal cell carcinomas	Germany	PCR (LT)	biopsies	12579294
	1/1 bladder cancer in a renal and pancreas transplant patient	USA	PCR (LT)/hybridization; IHC (LT)	FFPE	12131691		smaple was positive for IHC (LT)
	15/26 bladder cancers	Italy	PCR (LT)	not mentioned	8525628
	10/15 renal cancers	Italy	PCR (LT)	not mentioned	8525628
	2/4 urothelial cancer	Italy	PCR (LT)	not mentioned	8525628
	1/1 renal carcinoma	USA	southern blotting	not mentioned	3031204
	1/96 bladder cancers	Sweden	deep sequencing	RNA sequence databank	24085110
	0/25 renal cancers	USA	southern	not mentioned	203940
	0/4 bladder cancers	USA	southern	not mentioned	203940
	0/137 bladder cancers (0/6 normal tissue)	USA	IHC (combintation of 3 antibodies against early proteins)	tissue microarray	27034991
	0/65 renal cancers (0/10 normal tissue)	USA	IHC (combintation of 3 antibodies against early proteins)	tissue microarray	27034991
	0/15 bladder cancers	Germany	PCR (VP1)/southern	frozen biopsies	9356349
	0/3 Wilms tumor (kidney)	USA	reassociation kinetcs (hybridization)	frozen biopsies	188048
	0/1 bladder tumor	USA	reassociation kinetcs (hybridization)	frozen biopsies	188048
	TOTAL: 220/2961 (1/139)
reproductive system	0/2 prostate carcinoma	USA	IHC (LT), ISH (BKPyV genome)	histologic slides	26615524
	0/85 breast cancers	USA	IHC (combintation of 3 antibodies against early proteins)	tissue microarray	27034991
	0/2 mucosal melanoma of the penis	Sweden	PCR (sT, VP1)	FFPE	18768658, 24510993
	0/12 mucosal melanoma of the cervix/vagina/vulva	Sweden	PCR (sT, VP1)	FFPE	18768658, 24510993
	0/1 seminoma testis	USA	reassociation kinetcs (hybridization)	frozen biopsies	188048
	0/123 breast tumor specimen	Algeria	PCR (not specified)	FFPE	25478862
	0/150 breast cancers	Iran	PCR (NCCR)	FFPE	30909983
	0/54 breast tumor specimen	Australia	PCR (LT)	fresh frozen biopsies	22916092
	0/58 breast cancers (0/58 adjacent normal tissue)	Belgium	deep sequencing	fresh frozen, FFPE	25884932
	0/100 breast cancers (0/100 adjacent normal tissue)	China	PCR (VP1)	fresh frozen biopsies	25088618
	0/123 breast cancers	Tunesia	PCR (LT)	fresh frozen biopsies	22108781
	17/55 prostate tumor samples	Sudan	Immune fluorescence assay (LT), PCR (LT)	FFPE	31548852		16/17 samples positive by IFA were also PCR positive
	9/15 prostate tumor samples	Iran	PCR (VP1)	FFPE	29277885
	17/60 prostatec cancer samples	Iran	PCR (VP1)	FFPE	26341765
	6/69 prostate cancer samples	Chile	PCR (VP1)	FFPE	26330890		2/6 were positive with RT-PCR (LT)
	6/26 prostatic cancers (1/26 adjacent normal tissue)	Italy	PCR (LT)	fresh sample	26136219
	0/40 prostate cancers (0/19 adjacent normal tissue)	Australia, China	deep sequencing (RNA)	seminal fluid and biopsies	26053031		prostate cancer patients: 6 Australian men; 20 Caucasian men; 14 Chinese men
	31/71 prostate cancers (0/71 adjacent normal tissue)	Italy	PCR (LT)	fresh biopsies	25770188
	55/328 prostate cancers	Italy	PCR (VP1)	biopsies	23821367
	43/60 prostate cancers (38/50 benign prostate hyperplasia)	Switzerland	RT-PCR (LT)	FFPE	22647697
	0/100 prostate cancers	UK	PCR (LT)	FFPE	22470540
	1/85 prostate cancers	Germany	PCR (not specified)	FFPE	21898167
	0/55 prostate cancers	Mexico	PCR (LT)	fresh frozen biopsies	20576103
	8/42 prostate cancers	Greece	PCR (VP1)	FFPE (22),fresh frozen (20)	18161654		not specified how many FFPE and how many fresh frozen were BKPyV positive
	1/1 adenocarcinoma of the prostate	Italy	PCR (LT)	fresh biopsy	17624255
	2/30 adenocarcinoma of the prostate	USA	ISH (early region), IHC (LT)	FFPE	17550383		IHC (LT): 0/30
	0/351 prostate cancers and controls	Sweden	PCR (VP2)	FFPE	17117176		Not specified how many cancer samples and how many control samples. Control samples were not from the prostate cancer patients!
	12/16 adenocarcinoma of the prostate	USA	nPCR (LT, NCCR)	FFPE	15258563		15/21 ISH (early region); 9/21 IHC (LT)
	2/7 adenocarcinoma of the prostate (1/11 adjacent benign tissue)			fresh frozen	12430138
	4/7 prostate adenocarcinoma (11/19 prostate hyperplastic tissue)	Italy	PCR (LT)	frozen tissue	8647638
	11/19 prostate hyperplastic tissue
	22/26 prostate cancers	Italy	qPCR (LT), IHC (LT)	frozen biopsies and FFPE	19040285
	0/5 prostate cancers	USA	southern	not mentioned	203940
	10/109 cervical cancer	Kenya	PCR (LT)	FFPE	24374981		6/37 samples from HIV+ and 4/72 from HIV- women
	16/249 cervical swabs (4/107 in HPV positive samples ; 12/142 in HPV negative samples)	USA	PCR (Alert BKV from Nanogen)	cervical swabs	22585607		none of the women developed cervical cancer
	34/93 high-grade squamous intraepithelial lesions	Italy	PCR (LT)	cervical swabs	21837794
	0/80 low-grade squamous intraepithelial lesions	Italy	PCR (LT)	cervical swabs	21837794
	0/56 ovarian cancers	Sweden	PCR (VP1)	fresh frozen biopsies	19766974
	9/14 cervical cancers	Italy	PCR (LT)/hybridization	frozen samples	15581050
	13/14 adjacent normal tissue	Italy	PCR (LT)/hybridization	frozen samples	15581050
	1/7 vulvar squamous cell carcinoma	Italy	PCR (LT)/hybridization	frozen samples	15581050
	6/7 adjacent normal tissue	Italy	PCR (LT)/hybridization	frozen samples	15581050
	1/1 vaginal adenocarcinoma	Italy	PCR (LT)/hybridization	frozen samples	15581050
	1/1 vaginal adenocarcinoma	Italy	PCR (LT)/hybridization	frozen samples	15581050
	32/42 cervical and vulvar cancers	Italy	PCR (LT)	frozen samples	8647638
	TOTAL: 370/2842 (51/354)
integumentary system	2/22 keratoacanthomas	Sweden	PCR (LT, VP1)	FFPE	27993945
	3/25 Spitz naevus	Sweden	PCR (LT, VP1)	FFPE	27993945
	0/14 lesions from liver transplant patients with SCC or AK*	Finland	PCR (VP1)	biopsies	30632206		*squamous cell carcinoma or actinic keratosis
	0/127 non-lesions from liver transplant patients with SCC or AK	Finland	PCR (VP1)	biopsies	30632206
	0/80 healthy skin samples	Finland	PCR (VP1)	biopsies	30632206
	0/8 SCC from bone marrow transplant patients	USA	PCR	FFPE	28679298
	0/8 SCC from chronic lymphocytic leukemia	USA	PCR	FFPE	28679298
	0/20 basal cell carcinoma	Brazil	PCR (LT)	FFPE	33592613
	0/20 squamous cell carcinoma	Brazil	PCR (LT)	FFPE	33592613
	0/14 melanoma	Brazil	PCR (LT)	FFPE	33592613
	0/20 dermatofibrosarcoma protuberans	Brazil	PCR (LT)	FFPE	33592613
	0/15 Kaposi's sarcoma	Brazil	PCR (LT)	FFPE	33592613
	0/20 Merkel cell carcinoma	Brazil	PCR (LT)	FFPE	33592613
	0/1 keratoacanthoma from a renal transplant patient	Japan	PCR (VP1)	FFPE	26538801
	0/6 squamous cell carcinoma samples from the same patient	Japan	PCR (VP1)	FFPE	26538801
	0/2 squamous cell carcinoma in situ samples from the same patient	Japan	PCR (VP1)	FFPE	26538801
	0/1 squamous cell carcinoma	Germany	PCR (LT) followed by hybridization to Luminex bead-coupled specific HPyV probe	FFPE	22495378
	0/3 squamous cell carcinomas from 1 renal, 1 lung, and 1 lung+heart transplant recipient	Germany	deep sequencing	biopsies	22488422
	0/20 cutaneous B cell lymphoma (0/20 adjacent normal skin tissue)	Germany	PCR (LT)	fresh frozen skin lesion biopsies	15654988
	5/5 classic Kaposi's sarcoma skin lesions	Italy, France, Uganda	PCR (LT, NCCR)	frozen tissues	8647638
	12/12 endemic Kaposi's sarcoma skin lesions	Italy, France, Uganda	PCR (LT, NCCR)	frozen tissues	8647638
	21/21 AIDS-Kaposi's sarcoma skin lesions	Italy, France, Uganda	PCR (LT, NCCR)	FFPE	8647638
	0/7 classical Kaposi's sarcoma	Italy	southern blotting	not mentioned	2174963
	4/13 African Kaposi's sarcoma	Italy	southern blotting	not mentioned	2174963
	4/20 kaposi's sarcoma	Italy	southern blotting	not mentioned	2821879		2174963
	0/3 skin cancers	USA	southern	not mentioned	203940
	0/50 skin cancers (0/10 normal tissue)	USA	IHC (combintation of 3 antibodies against early proteins)	tissue microarray	27034991
	0/3 Merkel cell carcinoma	Germany	PCR (LT)	FFPE	21613390
	0/2 Kaposi's sarcomas	Germany	PCR (VP1)/southern	frozen biopsies	9356349
	0/1 liposarcoma (tight)	USA	reassociation kinetcs (hybridization)	frozen biopsies	188048
	TOTAL: 51/356 (0/237)
nervous system	0/12 glioma (grade I)	Tunesia	PCR (LT)	FFPE	32124265
	0/12 glioma (grade II)	Tunesia	PCR (LT)	FFPE	32124265
	0/6 glioma (grade III)	Tunesia	PCR (LT)	FFPE	32124265
	0/82 glioma (grade IV)	Tunesia	PCR (LT)	FFPE	32124265
	0/325 gliomas	China	deep sequencing (RNA)	freshly frozen samples	27864420
	0/261 brain tumors (0/21 normal tissue)	USA	IHC (combintation of 3 antibodies against early proteins)	tissue microarray	27034991
	0/9 brain tumors	Germany	PCR (LT)	FFPE	21613390
	0/10 meningiomas	Germany	PCR (VP1)/southern	frozen biopsies	9356349
	0/1 cerebellar spongioblastoma	USA	reassociation kinetcs (hybridization)	frozen biopsies	188048
	0/1 rhabdomyosarcoma	USA	reassociation kinetcs (hybridization)	frozen biopsies	188048
	26/58 brain tumors	Iran	PRC (LT)	fresh frozen biopsies	34012535		9/14 schwannoma and 7/12 meningoma were the most common
	0/4 primary CNS lymphomas	USA	deep sequencing	fresh frozen	24023918
	3/8 meningioma	Italy	PCR (LT)	fresh frozen	16173013		2 of the meningiomas were also JCPyV positive
	1/5 astocytoma	Italy	PCR (LT)	fresh frozen	16173013
	0/2 ependymoma	Italy	PCR (LT)	fresh frozen	16173013
	0/1 gangliocytoma	Italy	PCR (LT)	fresh frozen	16173013
	2/21 glioblastoma	Italy	PCR (LT)	fresh frozen	16173013
	0/2 anaplstic oligodendroglioma	Italy	PCR (LT)	fresh frozen	16173013
	0/1 pineblastoma	Italy	PCR (LT)	fresh frozen	16173013
	0/47 primary CNS lymphoma (non-Hodgkin's lymphoma in CNS)	Italy	PCR (LT)	not specified	15533914		31 of the patients were HIV-1 positive
	0/26 primary CNS lymphoma (non-Hodgkin's lymphoma in CNS)	USA	PCR (LT)	not specified	15477558		14 of the patients were HIV-1 positive;0/36 (17 HIV-positive) by IHC (LT)
	0/27 primary CNS lymphomas	USA	PCR (LT)/southern	FFPE	15016869
	0/23 pilocytic astrocytomas	USA	PCR (LT)/Southern blotting (whole genome)	FFPE	15499616		0/11 with qPCR (LT)
	3/102 glioblastomas	USA	PCR (LT)/Southern blotting (whole genome)	FFPE	15499616		0/86 with qPCR (LT)
	0/16 oligodendrogliomas	USA	PCR (LT)/Southern blotting (whole genome)	FFPE	15499616		0/13 with qPRC (LT)
	0/21 medulloblastomas	USA	PCR (LT)/Southern blotting (whole genome)	FFPE	15499616		0/13 with qPRC (LT)
	0/15 meningiomas	USA	PCR (LT)/Southern blotting (whole genome)	FFPE	15499616		0/15 with qPRC (LT)
	0/34 ependymomas	USA	PCR (LT)/Southern blotting (whole genome)	FFPE	15499616		0/19 with qPRC (LT)
	0/14 choroid plexus tumors	USA	PCR (LT)/Southern blotting (whole genome)	FFPE	15499616		0/8 with qPRC (LT)
	0/15 primary medulloblastoma	USA	PCR (LT)/southern	frozen biopsies	12084346
	0/5 supratentorial primitive neuroectodermal cancer	USA	PCR (LT)/southern	frozen biopsies	12084346
	0/10 astrocytomas	Italy	nPVR (LT)	FFPE	10746685
	0/5 ependymomas	Italy	nPVR (LT)	FFPE	10746685
	0/5 gliobalstomas	Italy	nPVR (LT)	FFPE	10746685
	0/5 oligodendrogliomas	Italy	nPVR (LT)	FFPE	10746685
	0/116 meduloblastoma (7 cell lines)	Germany	PCR (LT, region between end early and late coding region)	frozen biopsies and FFPE	10668898		18 meduloblastoma samples were FFPE
	0/131 menigiomas	Germany	PCR (LT, region between end early and late coding region)	frozen biopsies and FFPE	10668898
	0/25 ependymomas	Germany	PCR (LT, region between end early and late coding region)	frozen biopsies and FFPE	10668898
	0/2 subependymomas	Germany	PCR (LT, region between end early and late coding region)	frozen biopsies and FFPE	10668898
	0/60 hepatoblastomas (4 cell lines)	Germany	PCR (LT, region between end early and late coding region)	frozen biopsies and FFPE	10668898
	18/18 neuroblastoma	Norway	PCR (LT)/southern, IHC (LT)	frozen tissue	10070978		All samples were positive for IHC (LT)
	8/8 glioblastomas	Italy	PCR (LT)/southern	not mentioned	8169418
	2/2 spongioblastomas	Italy	PCR (LT)/southern	not mentioned	8169418
	3/3 oliogdendrogliomas	Italy	PCR (LT)/southern	not mentioned	8169418
	3/3 menigiomas	Italy	PCR (LT)/southern	not mentioned	8169418
	6/6 ependymomas	Italy	PCR (LT)/southern	not mentioned	8169418
	3/3 choroid plexus papillomas	Italy	PCR (LT)/southern	not mentioned	8169418
	3/3 astrocytomas	Italy	PCR (LT)/southern	not mentioned	8169418
	0/75 brain tumors	USA	PCR (LT, NCCR)	31 fresh frozen, 44 FFPE	7807184
	0/23 choroid plexus neoplasms	USA	PCR (LT)/southern	17 FFPE, 6 fresh frozen	1312224
	0/12 ependymomas	USA	PCR (LT)/southern	8 FFPE, 4 fresh frozen	1312224
	0/50 neuroblastomas	USA	PCR (LT)	fresh biopsies	1559753
	2/3 ependymomas	Italy	southern blotting	not mentioned	2174963
	2/2 meningioma	Italy	southern blotting	not mentioned	2174963
	50/58 brain tumors	Italy	PCR(LT)/southern, RT-PCR		7790107
	5/6 meningioma	Germany	southern blotting	not mentioned	2820135
	0/3 astrocytoma	Germany	southern blotting	not mentioned	2820135
	1/1 oligodendroglioma	Germany	southern blotting	not mentioned	2820135
	1/1 malignant glioma	Germany	southern blotting	not mentioned	2820135
	1/5 glioblastoma	Germany	southern blotting	not mentioned	2820135
	0/1 craniopharyngeoma	Germany	southern blotting	not mentioned	2820135
	0/1 primary neuroectodermal tumor	Germany	southern blotting	not mentioned	2820135
	0/1 CNS lymphoma	Germany	southern blotting	not mentioned	2820135
	3/3 neurinoma	Germany	southern blotting	not mentioned	2820135
	0/1 medulloblastoma	Germany	southern blotting	not mentioned	2820135
	0/1 ganglioglioma	Germany	southern blotting	not mentioned	2820135
	19/74 brain tumors	Italy	Southern blotting	?	3025111
	6/6 choroid plexus papilloma	Italy	PCR (LT)/southern blotting	fresh forzen and FFPE	8841004
	10/11 ependymoma	Italy	PCR (LT)/southern blotting	fresh forzen and FFPE	8841004
	16/17 astrocytoma	Italy	PCR (LT)/southern blotting	fresh forzen and FFPE	8841004
	28/30 glioblastoma	Italy	PCR (LT)/southern blotting	fresh forzen and FFPE	8841004
	2/2 spongioblastoma	Italy	PCR (LT)/southern blotting	fresh forzen and FFPE	8841004
	7/9 ologdendroglioma	Italy	PCR (LT)/southern blotting	fresh forzen and FFPE	8841004
	4/7 meningioma	Italy	PCR (LT)/southern blotting	fresh forzen and FFPE	8841004
	1/1 neuroblastoma	Italy	PCR (LT)/southern blotting	fresh forzen and FFPE	8841004
	0/7 brain tumors	USA	southern	not mentioned	203940
	TOTAL: 239/1982 (0/21)
circulatory system	0/38 non-Hodgkin's lymphoma (0/3 normal tissue)	USA	IHC (combintation of 3 antibodies against early proteins)	tissue microarray	27034991
	0/32 diffuse large B-cell lymphoma	USA	deep sequencing	not specified	24023918
	0/5 Hodgkin's lymphoma	Germany	PCR (VP1)/southern	frozen biopsies	9356349
	6/20 acute lymphocytic leukemia	Egypt	nPCR (LT)	frozen biopsies	269654
	9/31 actue myeloid leukemia	Egypt	nPCR (LT)	frozen biopsies	269654
	3/8 Hodgkin's lymphoma	Egypt	nPCR (LT)	frozen biopsies	269654
	11/40 non-Hodgkin lymphoma	Egypt	nPCR (LT)	frozen biopsies	269654
	0/1 hemangiopericytoma	USA	reassociation kinetcs (hybridization)	frozen biopsies	188048
	0/2 chronic lymphocytic leukemia	USA	deep sequencing	not specified	24023918
	0/35 Hodgkin's lymphoma	UK	PCR (LT)	fresh or frozen lymph nodes	16923562
	2/20 Hodgkin's lymphoma	Spain	PCR (LT)	frozen tissue	15593086		IHC (LT): 0/83
	3/63 non-Hodgkin's lymphoma	Spain	PCR (LT)	frozen tissue	15593086
	0/15 acute lymphoblastic leukemia	UK	PCR (LT)	fresh samples	10555765
	0/22 acute lymphoblastic leukemia	USA	PCR (LT)	frozen leukemia cells	10531566
	0/59 chronic lymphocytic leukemia	Italy	PCR (LT)	fresh samples	24374940
	0/152 non-Hodgkin's lymphoma	UK	qPCR (LT)	fresh and frozen samples	12837836
	0/35 Hodgkin's lymphoma	UK	qPCR (LT)	fresh and frozen samples	12837836
	0/27 B-cell chronic lymphoma	UK	qPCR (LT)	fresh and frozen samples	12837836
	0/106 non-Hodgkin's lymphoma	Costa Rica	PCR (LT)	FFPE	16330436
	0/17 lymphomas	USA	southern	not mentioned	203940
	TOTAL: 4/728
endocrine system	0/43 neuroeendocrine tumors	Germany	PCR (LT)	FFPE	21613390
	0/1 carcinoid tumor of the thymus	Germany	PCR (LT)	FFPE	21613390
	0/4 medullary thyroid	Germany	PCR (LT)	FFPE	21613390
	0/1 adenocarcinoma of the parotid	USA	reassociation kinetcs (hybridization)	frozen biopsies	188048
	26/30 pituitary tumors	USA		frozen	8625131		26/30 were postive for SV40/BKPyV/JCPyV. A total of 12 tumors andnormal tissue was tested and 7 were BKPyV+. None of 30 tumors were JCPyV positive
	8/14 thyroid tumors (6/14 adjacent normal tissue)	Greece	PCR (VP1)	fresh frozen biopsies	25262702
	10/16 multinodular hyperplasia (7/16 adjacent normal tissue)	Greece	PCR (VP1)	fresh frozen biopsies	25262702
	4/107 neuroendocrine tumors	Italy	PCR (LT)	FFPE and fresh frozen	17684484		some (not specified) PCR positive samples were tested for LT by IHC and were positive
	1/1 adrenal adenoma	Italy	PCR (not specified)	not specified	16864124
	1/1 adrenal myelolipoma	Italy	PCR (not specified)	not specified	16864124
	TOTAL: 50/218 (13/30)
skeleton	0/18 skull base chordomas	The Netherlands	PCR (not specified)	fresh frozen biopsies	29191533
	0/15 chondrosarcoma
	0/1 cancer of the renal pelvis	USA	reassociation kinetcs (hybridization)	frozen biopsies	188048
	0/10 osteosarcomas	USA	PCR (NCCR)	frozen biopsies	9311596
	3/6 ostesarcomas	Italy	PCR (LT)/southern	not mentioned	8169418
	6/12 osteosarcomas	Italy	PCR (LT)/southern, RT-PCR (LT)	biopsies	7790107
	2/5 Ewing's sarcoma	Italy	PCR (LT)/southern, RT-PCR (LT)	biopsies	7790107
	TOTAL: 11/67

## Sheet: Sheet2
JCPyV
tissue	positive tumor samples (adjacent normal tissue)	country	methods	sample	PMID
oral cavity	0/38 tonsillar carcinoma (1/40 non-malignant tonsillar tissue)	Germany	PCR (VP1)	biopsies	27832373
	0/2 mucosal melanoma of the tongue	Sweden	PCR (sT, VP1)	FFPE	18768658, 24510993
	0/1 mucosal melanoma of the oral cavity	Sweden	PCR (sT, VP1)	FFPE	18768658, 24510993
	0/65 oral cavity (0/20 normal tissue)	USA	IHC (combintation of 3 antibodies against early proteins)	tissue microarray	27034991
	0/5 head and neck carcinoma of the lip	Finland	PCR (LT)	fresh frozen biopsies	29854304
	0/29 head and neck carcinoma of the oral cavity	Finland	PCR (LT)	fresh frozen biopsies	29854304
	0/23 head and neck carcinoma of the oropharynx	Finland	PCR (LT)	fresh frozen biopsies	29854304
	0/6 head and neck carcinoma of the nasopharynx	Finland	PCR (LT)	fresh frozen biopsies	29854304
	0/12 head and neck carcinoma of the hypopharynx	Finland	PCR (LT)	fresh frozen biopsies	29854304
	0/6 head and neck carcinoma of thelarynx	Finland	PCR (LT)	fresh frozen biopsies	29854304
	46/158 oropharyngeal squamous cell carcinoma	Finland	PCR (LT)	FFPE	32314041
	0/7 juvenile nasopharyngeal angiofibroma	Finland	PCR (VP1)	fresh biopsies	30578435
	0/10 oral and oropharyngeal squamous cell carcinoma (0/10 adjacent normal tissue)	Finland	PCR (VP1)	fresh biopsies	30578435
	0/92 oral squamous cell carcinoma	Poland	PCR (LT)	FFPE	25780838
	39/39 tongue squamous cell carcinoma	Japan	PCR (LT), in situ PCR (LT), IHC (LT)	FFPE	18283491		4/39 IHC (LT); 981.6+14.0 copies/mg DNA
	15/15 dysplastic tongue epithelium	Japan	PCR (LT), in situ PCR (LT), IHC (LT)	FFPE	18283491		0/15 IHC (LT); 658.3+53.3 copies/mg DNA
	0/91 salivary gland tumors	Sweden	PCR (sT, VP1)	FFPE	29715110
	1/51 pleomorphic adenomas	Italy	PCR (VP1)	fresh frozen biopsies	29224806
	0/28 Warthin's tumors (0/28 adjacent normal tissue from same patients)	Italy	PCR (VP1)	fresh frozen biopsies	29224806
	0/5 salivary gland tumors	Italy	PCR (VP1)	fresh frozen biopsies	29224806
	0/271 squamous cell carcinoma of the oral cavity (0/212 adjacent normal tissue)	Italy	PCR (LT)	FFPE	19626633
	0/25 pleomorphic adenoma	Finland	PCR (VP1)	FFPE	34602506
	0/31 recurrent pleomorphic adenoma	Finland	PCR (VP1)	FFPE	34602506
	0/12 carcinoma ex pleomorphic adenoma	Finland	PCR (VP1)	FFPE	34602506
	TOTAL: 101/1022 (1/310)
respiratory system	0/19 lung cancers	Germany	PCR (LT)	FFPE	21613390
	0/9 nasal mucosal melanoma	Sweden	PCR (sT, VP1)	FFPE	18768658, 24510993
	0/236 lung cancers	USA	IHC (combintation of 3 antibodies against early proteins)	tissue microarray	27034991
	0/88 mesotheliomas (0/10 normal tissue)	USA	IHC (combintation of 3 antibodies against early proteins)	tissue microarray	27034991
	0/86 non-small cell lung carcinoma	Chile	PCR (LT)	FFPE	22537543
	0/87 lung cancers from non-smokers	Sweden	PCR (sT, VP1)	FFPE	31460811
	7/13 lung adenocarcinomas (0/13 adjacent normal tissue)	Italy	PCR (LT)	FFPE	28551683		5 out of 13 were metastatic lymph node samples of which 1 was JCPyV positive
	0/2 non-small cell lung carcinoma	USA	deep sequencing	not specified	24023918
	0/8 non-small cell lung cancer	UK	PCR (LT)	FFPE	20400884
	4/6 lung cancers	USA	IHC (LT, VP1, agno)	tissue microarray	20336718
	33/62 lung cancers	Japan	PCR (LT, VP1, agno), IHC (LT)	FFPE	18091381		PCR (LT): 25/62; PCR (VP1): 8/62; PCR (agno): 16/62
	70/103 lung cancers	Japan	PCR (LT)	FFPE	17534844
	1/78 lung cancers (0/78 adjacent normal tissue)	Italy	PCR (LT)	fresh frozen	17400331
	29/50 lung carcinomas	Japan	PCR (LT) followed by Southern blotting	FFPE and fresh frozen	17237186		The authors also examined 20 gastric carcinomas and found JCPyV positives, but did not mention how many.
	1/63 bronchopulmonary carcinoma	France	PCR (LT)/southern	frozen samples	9114376
	2/23 mesothelioma tumor samples	Italy	PCR (LT)/Southern	?	10810371
	0/21 mesothelioma	France	PCR (LT)/Southern	frozen samples	9114376
	TOTAL: 147/954 (0/101)
disgestive system	0/7 cancers of the digestive tract	Germany	PCR (LT)	FFPE	21613390
	0/11 mucosal melanoma of the anus/rectum	Sweden	PCR (sT, VP1)	FFPE	18768658, 24510993
	0/36 stomach tumors (0/3 normal tissue)	USA	IHC (combintation of 3 antibodies against early proteins)	tissue microarray	27034991
	0/94 colon cancers (0/10 normal tissue)	USA	IHC (combintation of 3 antibodies against early proteins)	tissue microarray	27034991
	1/110 colon cancer (0/55 adjacent normal tissue)	Italy and Tunesia	PCR (LT)	biopsies	33547809
	0/10 colorectal tumor (0/10 adjacent normal tissue)	Germany	PCR (LT)	fresh frosen biopsies	32762707
	22/113 primary colorectal cancers (17/110 nonneoplastic colon mucosa)	Iran	PCR (LT)	FFPE	32399463
	28/30 colorectal cancer (28/30 normal tissue)	Italy	PCR (LT, NCCR), RT-PCR (LT, VP1), IHC (LT)	fresh frozen biopsies	31783512		tumor mucosa had lower levels of LT DNA, LT mRNA and LT protein compared with normal mucosa
	4/40 colorectal cancers	Iran	PCR (LT/VP1 junction)	FFPE	31030488
	0/50 colorectal cancers	Poland	PCR (LT)	FFPE	28954487
	22/47 colorectal cancers (0/47 adjacent normal tissue)	Tunesia	PCR (LT)	fresh frozen biopsies and FFPE	28255604
	61/105 colorectal cancers (13/89 adjacent normal tissue)	Tunesia	PCR (LT)	FFPE	26214628
	4/19 colon cancers	Italy	PCR (LT)	FFPE	25400458
	0/44 colon cancers (0/44 adjacent normal tissue)	Italy	PCR (LT)	biopsies	24936208
	90/100 colon cancers (48/100 adjacent normal mucosa)	Portugal	PCR (sT)		24009184		23/26 hyperplastic polyps; 39/42 tubular adenomas; 777 villous adenomas; 9/11 tubovillous adenomas; 12/14 adenocarcinomas
	5/20 colorectal adenomas	Egypt	ISH (complete genome), IHC (LT)	FFPE	23030805
	23/57 colorectal cancers	Egypt	ISH (complete genome), IHC (LT)	FFPE	23030805
	54/116 colorectal cancers	Italy	IHC (LT)	FFPE	23012397		PCR (LT, VP1) on 25 IHC (LT) positive and 6 IHC (LT) negative did not detect JCV DNA!
	56/137 colorectal cancers (34/137 adjacent normal tissue)	China	PCR (LT)	fresh frozen biopsies	22606241		24 matched pairs of tumor tissue and adjacent normal tissue were JCPyV positive
	0/40 colorectal cancers	Cuba	PCR (LT)	FFPE	22134526
	16/56 colorectal cancers (9/56 ajacent normal mucosa)	Israel	PCR (LT)	FFPE	21830098
	21/21 anal squamous carcinoma (0/21 adjacent normal tissue)	USA	PCR (LT), IHC (LT)	FFPE	24048785		normal tissue also contained JCPyV DNA, but not mentioned how many samples. Of 11 anal cancer (resp. normal) samples: 32.54 (resp. 2.98) copies/mg DNA
	17/186 colorectal cancers	Poland	PCR (LT)	fresh frozen	21625944
	4/11 colorectal cancers	Israel	PCR (LT)	fresh frozen biopsies	20421810
	2/7 advanced adenomatous polyp	Israel	PCR (LT)	fresh frozen biopsies	20421810
	17/54 colorectal cancers	USA	IHC (LT, VP1, agno)	tissue microarray	20336718
	31/33 colorectal cancers	USA	IHC (LT)	FFPE	19997600
	0/72 colorectal cancers (0/72 adjacent normal tissue)	Italy	PCR (LT)	FFPE	19170205
	0/50 colorectal cancers (0/50 adjacent normal tissue)	Italy	PCR (LT)	fresh frozen	19170205
	271/766 colorectal cancers	USA	IHC (LT)	FFPE	19107235
	20/40 colorectal adenomas from normal patients	The Netherlands	PCR (LT)	FFPE	18927316		IHC (LT): 2/40
	16/26 colorectal adenomas from liver transplant patients	The Netherlands	PCR (LT)	FFPE	18927316		IHC (LT): 13/26
	19/22 colon adenocarcinoma (0/22 adjacent normal tissue)	Taiwan	PCR (NCCR), IHC (LT, VP1)	FFPE	18712832		IHC (LT): 14/22; IHC (VP1): 0/22
	0/66 colorectal adenocarcinomas	Italy	PCR (LT)	FFPE	18505087
	16/50 colorectal adenomas	Japan	IHC (LT)	FFPE	18284934
	61/74 adenomatous colonic polyps	USA	PCR (LT), IHC (LT)	FFPE	18205186		12/74 with IHC (LT)
	0/50 colon cancers	USA	IHC (LT)	not specified	16365728
	6/23 colorectal adenocarcinomas	Japan	PCR (LT), IHC (LT)	FFPE	16021515		IHC (LT): 0/23
	1/21 colorectal adenomas	Japan	PCR (LT), IHC (LT)	FFPE	16021515		IHC (LT): 0/21
	9/18 colorectal cancers (11/16 adjacent normal tissue)	Italy	PCR (LT) and ISH (whole genome)	FFPE	15868949		6 of the 9 were positive for both BKPyV and JCPyV
	49/80 colorectal adenocarcinomas (35/49 adjacent normal tissue)	Greece	PCR (LT)	FFPE and fresh frozen	15690663		41 FFPE and 8 fresh frozen
	15/25 colorectal adenomas	Greece	PCR (LT)	FFPE and fresh frozen	15690663
	0/233 colorectal cancers (1/233 adjacent normal tissue)	USA	PCR (LT)	not specified	15066935
	1/100 colon carcinoma	Spain	nPCR (LT)	fresh frozen	12512060
	22/27 colon cancers	USA	PCR (LT)/southern; IHC (LT, VP1, agno)	FFPE	12460931		4/27 PCR (VP1)/southern, 15/27 PCR (agno)/southern; 17/27 IHC (LT), 0/27 IHC (VP1), 12/27 IHC (agno)
	2/2 colorectal cancer	USA	PCR (LT)/southern	fresh frozen	11054380
	30/50 colorectal cancers (19/50 adjacent normal tissue)	Iran	PCR (LT)	FFPE	34592199		purified DNA was treated with topoisomerase I before PCR. None treated samples gave no positive PCR. IHC(LT) was positive for JCPyV DNA positive samples
	24/25 colorectal cancers (22/25 adjacent normal tissue)	USA	PCR (LT)	frozen samples	10377441
	0/94 colon cancers	Italy	PCR (LT), qRT-PCR (LT)	frozen biopsies	20513084
	77/100 colorectal cancers (18/25 adjacent normal tissue)	USA	PCR (LT)>sequencing, IHC (LT)	FFPE	16762618		43 of the 77 PCR positive sampels were IHC(LT) positive
	1/81 gastric adenocarcinoma	Iran	PCR (LT)	fresh biopsies and FFPE	30574481		positive sample: diffuse type of gastric adenocarcinoma
	17/31 gastric adenocarcinoma (10/31 adjacent normal tissue)	Iran	PCR (LT), IHC (LT)	FFPE	30483380
	14/43 gastric cancers	Tunesia	PCR (LT)	not specified	25341997
	9/16 diffuse large B-cell lymphoma of the gastrointestinal tract	Taiwan	PCR (NCCR), IHC (LT, VP1)	11 FFPE and 5 fresh biopsies	24258263		0/3 colon; 0/1 duodenum; 9/12 stomach. 5/9 LT IHC positive, 0/9 VP1 IHC positive
	92/234 gastric cancers	Italy	IHC (LT)	FFPE	23012397		PCR (LT, VP1) on 29 IHC (LT) positive and 13 IHC (LT) negative did not detect JCV DNA!
	1/2 esophageal carcinoma	USA	IHC (LT, VP1, agno)	tissue microarray	20336718
	0/2 larynx squamous cell carcinoma	USA	IHC (LT, VP1, agno)	tissue microarray	20336718
	0/4 tumors of the stomach	USA	IHC (LT, VP1, agno)	tissue microarray	20336718
	0/2 tumors of the pancreas	USA	IHC (LT, VP1, agno)	tissue microarray	20336718
	0/4 tumors of the liver	USA	IHC (LT, VP1, agno)	tissue microarray	20336718
	16/61 gastric carcinomas (0/53 adjacent normal tissue)	Tunesia	PCR (LT)	FFPE	20081806
	21/37 gastric cancers (11/37 adjacent normal tissue)	USA	PCR (LT)	FFPE and fresh frozen	16795066		14/23 FFPE and 7/14 fresh frozen
	0/18 gastric cancers	USA	IHC (LT)	not specified	16365728
	3/3 squamous cell carcinoma of oesophagus	USA	PCR (LT)/southern blot, IHC (LT, agno)	not specified	15630684		IHC (LT): 8/10; IHC (agno): 6/10
	2/2 adenocarcinoma of oesophagus	USA	PCR (LT)/southern blot, IHC (LT, agno)	not specified	15630684		IHC (LT): 2/9; IHC (agno): 2/9
	6/6 Barrett's oesophagus with dysplasia	USA	PCR (LT)/southern blot, IHC (LT, agno)	not specified	15630684		IHC (LT): 0/10; IHC (agno): 0/10
	3/3 Barret's oesophagus without dysplasia	USA	PCR (LT)/southern blot, IHC (LT, agno)	not specified	15630684		IHC (LT): 0/10; IHC (agno): 0/10
	0/60 hepatoblastomas (4 cell lines)	Germany	PCR (LT, region between end early and late coding region)	frozen biopsies and FFPE	10668898
	44/90 gastric cancers (0/90 adjacent normal tissue)	Japan	IHC (LT)	not specified	19938198
	19/22 gastric cancer (19/22 adjacent normal tissue)	Japan	PCR (LT)	Fresh frozen, FFPE	17083566		12/22 for FFPE samples (same patients)
	TOTAL:1346/4279 (295/1487)
excretory system	0/15 bladder cancers	Germany	PCR (VP1)/southern	frozen biopsies	9356349
	0/137 bladder cancers (0/6 normal tissue)	USA	IHC (combintation of 3 antibodies against early proteins)	tissue microarray	27034991
	0/65 renal cancers (0/10 normal tissue)	USA	IHC (combintation of 3 antibodies against early proteins)	tissue microarray	27034991
	1/1 urothelial carcinoma (0/1 adjacent normal tissue)	Portugal	PCR (VP2), IHC (LT)	FFPE	31654479
	6/689 urothelial bladder carcinomas	UK	PCR (LT, sT, VP1, VP2)	fres-frozen biopsies	30500097		0/13 BKPyV or JCPyV DNA positive samples expressed LT by IHC
	0/8 tumors of the urinary tract that expressed LT as shown by IHC	USA	capture-based next sequencing	slides (not specified)	29765141		7 urothelial carcinoma and 1 collecting duct carcinoma
	10/29 urothelial carcinoma (5/29 adjacent normal tissue)	Italy	PCR (LT)	biopsies	27807073
	0/1 renal tumor from a patient with Birt-Hogg-Dubé syndrome	Sweden	PCR (sT+VP1)	fresh frozen biopsy	25194921
	4/30 bladder carcinomas (0/30 adjacent normal tissue)	Greece	PCR (VP1)	fresh frozen biopsies	22972505		primers will amplify both BKPyV and JCPyV DNA. How many of the 4 positives are JCPyV was not mentioned.
	0/49 renal cell carcinomas	Saudi Arabia	PCR (LT, sT)	FFPE	22237219
	12/13 upper tract urothelial carcinoma	Taiwan	PCR (NCCR), IHC (LT, VP1)	FFPE, fresh frozen tissue	22012728		0/5 renal cell carcinoma with IHC (LT) and IHC (VP1); 10/33 urothelial carcinoma with IHC (LT) and 0/33 urothelial with IHC (VP1)
	18/20 bladder urothelial carcinoma	Taiwan	PCR (NCCR), IHC (LT, VP1)	FFPE, fresh frozen tissue	22012728
	5/5 renal cell carcinoma	Taiwan	PCR (NCCR), IHC (LT, VP1)	FFPE, fresh frozen tissue	22012728
	1/2 renal carcinoma	USA	IHC (LT, VP1, agno)	tissue microarray	20336718		positive was kidney Wilm's tumor sample
	0/15 bladder cancer	USA	IHC (LT)	not specified	16365728
	6/32 bladder cancer	Italy	nPCR (NCCR)	not specified	14611733
	8/55 urothelial carcinomas	Germany	PCR (LT)	biopsies	12579294
	19/83 renal cell carcinomas
	0/41 renal cancers	Japan	PCR (not specified)	frozen tissue	10074543
	TOTAL: 90/1290 (5/76)
reproductive sytem	0/2 mucosal melanoma of the penis	Sweden	PCR (sT, VP1)	FFPE	18768658, 24510993
	0/12 mucosal melanoma of the cervix/vagina/vulva	Sweden	PCR (sT, VP1)	FFPE	18768658, 24510993
	0/85 breast cancers	USA	IHC (combintation of 3 antibodies against early proteins)	tissue microarray	27034991
	0/123 breast cancers	Algeria	PCR (not specified)	FFPE	25478862
	0/54 breast tumor specimen	Australia	PCR (LT)	fresh frozen biopsies	22916092
	0/150 breast tumors	Iran	PCR (LT)	FFPE	30909983
	0/58 breast cancers (0/58 adjacent normal tissue)	Belgium	deep sequencing	fresh frozen, FFPE	25884932
	0/100 breast cancers (0/100 adjacent normal tissue)	China	PCR (VP1)	fresh frozen biopsies	25088618
	28/123 breast cancers	Tunesia	PCR (LT)	fresh frozen biopsies	22108781
	2/13 prostatic secretions of prostate tumors	Sweden	deep sequencing	secretions	27121729
	0/69 prostate cancer samples	Chile	PCR (LT)	FFPE	26330890
	14/26 prostate cancers (14/26 adjacent normal tissue)	Italy	PCR (LT)	fresh sample	26136219
	33/201 prostate cancers	Italy	PCR (LT)	biopsies	23821367
	0/55 prostate cancers	Mexico	PCR (LT)	fresh frozen biopsies	20576103
	0/42 prostate cancers	Greece	PCR (VP1)	FFPE (22),fresh frozen (20)	18161654
	11/14 prostate adenocarcinoma	USA	PCR (LT), IHC (LT)	FFPE	18160432		IHC (LT): 13/28. Some (not specified) of LT positive were tested for VP1 by IHC. All negative.
	3/159 prostate cancers	Sweden	PCR (LT)	FFPE	17117176
	6/10 adenocarcinoma of the prostate (4/10 benign tissue)	USA	nPCR (LT)	FFPE	12430138
	3/7 adenocarcinoma of the prostate (4/11 adjacent benign tissue)	USA	nPCR (LT)	fresh frozen	12430138
	0/7 prostate adenocarcinoma	Italy	PCR (LT)	frozen tissue	8647638
	4/19 prostate hyperplastic tissue	Italy	PCR (LT)	frozen tissue	8647638
	10/109 cervical cancer	Kenya	PCR (LT)	FFPE	24374981		6/37 samples from HIV+ and 4/72 from HIV- women
	7/93 high-grade squamous intraepithelial lesions	Italy	PCR (LT)	cervical swabs	21837794
	0/80 low-grade squamous intraepithelial lesions	Italy	PCR (LT)	cervical swabs	21837794
	1/8 ovary or uterus	USA	IHC (LT, VP1, agno)
	0/56 ovarian cancers	Sweden	PCR (LT)	fresh frozen biopsies	19766974
	0/14 cervical cancers (0/14 adjacent normal tissue)	Italy	PCR (LT)/hybridization	frozen samples	15581050
	0/7 vulvar squamous cell carcinoma (0/7 adjacent normal tissue)	Italy	PCR (LT)/hybridization	frozen samples	15581050
	0/1 vaginal adenocarcinoma (0/1 adjacent normal tissue)	Italy	PCR (LT)/hybridization	frozen samples	15581050
	4/42 cervical and vulvar cancers	Italy	PCR (LT)	frozen samples	8647638
	TOTAL: 126/1739 (22/227)
integumentary system	0/22 keratoacanthomas	Sweden	PCR (LT, VP1)	FFPE	27993945
	0/25 Spitz naevus	Sweden	PCR (LT, VP1)	FFPE	27993945
	0/14 lesions from liver transplant patients with SCC or AK*	Finland	PCR (VP1)	biopsies	30632206		*squamous cell carcinoma or actinic keratosis
	0/127 non-lesions from liver transplant patients with SCC or AK	Finland	PCR (VP1)	biopsies	30632206
	0/80 healthy skin samples	Finland	PCR (VP1)	biopsies	30632206
	0/8 SCC from bone marrow transplant patients	USA	PCR	FFPE	28679298
	0/8 SCC from chronic lymphocytic leukemia	USA	PCR	FFPE	28679298
	0/20 basal cell carcinoma	Brazil	PCR (LT)	FFPE	33592613
	0/20 squamous cell carcinoma	Brazil	PCR (LT)	FFPE	33592613
	0/14 melanoma	Brazil	PCR (LT)	FFPE	33592613
	0/20 dermatofibrosarcoma protuberans	Brazil	PCR (LT)	FFPE	33592613
	0/15 Kaposi's sarcoma	Brazil	PCR (LT)	FFPE	33592613
	0/20 Merkel cell carcinoma	Brazil	PCR (LT)	FFPE	33592613
	0/1 keratoacanthoma from a renal transplant patient	Japan	PCR (VP1)	FFPE	26538801
	0/6 squamous cell carcinoma samples from the same patient	Japan	PCR (VP1)	FFPE	26538801
	0/2 squamous cell carcinoma in situ samples from the same patient	Japan	PCR (VP1)	FFPE	26538801
	0/1 squamous cell carcinoma	Germany	PCR (LT) followed by hybridization to Luminex bead-coupled specific HPyV probe	FFPE	22495378
	0/3 squamous cell carcinomas from 1 renal, 1 lung, and 1 lung+heart transplant recipient	Germany	deep sequencing	biopsies	22488422
	0/2 squamous carcinoma (1) and dermatofibrosarcoma protuberans (1)	USA	IHC (LT, VP1, agno)	tissue microarray	20336718
	0/20 cutaneous B cell lymphoma (0/20 adjacent normal tissue)	Germany	PCR (LT)	fresh frozen skin lesion biopsies	15654988
	1/5 classic Kaposi's sarcoma skin lesions	Italy, France, Uganda	PCR (LT, NCCR)	frozen tissues	8647638
	2/12 endemic Kaposi's sarcoma skin lesions	Italy, France, Uganda	PCR (LT, NCCR)	frozen tissues	8647638
	1/9 AIDS-Kaposi's sarcoma skin lesions	Italy, France, Uganda	PCR (LT, NCCR)	FFPE	8647638
	0/3 Merkel cell carcinoma	Germany	PCR (LT)	FFPE	21613390
	0/2 Kaposi's sarcomas	Germany	PCR (VP1)/southern	frozen biopsies	9356349
	0/50 skin cancers (0/10 normal tissue)	USA	IHC (combintation of 3 antibodies against early proteins)	tissue microarray	27034991
	TOTAL: 4/302 (0/227)
nervous system	0/12 glioma (grade I)	Tunesia	PCR (LT); ISH (whole genome)	FFPE	32124265		ISH= in situ hybridization
	0/12 glioma (grade II)	Tunesia	PCR (LT); ISH (whole genome)	FFPE	32124265		FFPE=formalin-fixed, paraffin-embeded
	2/6 glioma (grade III)	Tunesia	PCR (LT); ISH (whole genome)	FFPE	32124265
	3/82 glioma (grade IV)	Tunesia	PCR (LT); ISH (whole genome)	FFPE	32124265
	0/325 gliomas	China	deep sequencing (RNA)	freshly frozen samples	27864420
	0/9 brain tumors	Germany	PCR (LT)	FFPE	21613390
	0/10 meningiomas	Germany	PCR (VP1)/southern	frozen biopsies	9356349
	0/261 brain tumors (0/21 normal tissue)	USA	IHC (combintation of 3 antibodies against early proteins)	tissue microarray	27034991
	1/1 glioblastoma multiforme	Iran	IHC (LT), PCR (LT)	biopsy	29543656
	38/101 glial tumors	Bulgaria	PCR (LT)	fresh biopsies	26560882		only 7/101 with PCR (NCCR)
	15/58 CNS tumors	Iran	PCR (LT)	fresh biopsies	25218012		14/54 primary tumors; 1/4 metastatic. Positive: menimgoma, schwannoma, astrocytoma, adenocarcinoma, epidermoid tumor, chordoma
	1/4 primary CNS lymphomas	USA	deep sequencing	fresh frozen	24023918
	22/27 primary CNS lymphomas	USA	PCR (LT, agno), IHC (LT, agno, VP1)	FFPE	15016869		22/27 by PCR (agno) and 8/27 by PCR (VP1); 6/27 IHC (LT) and IHC (agno); 0/27 IHC (VP1)
	1/1 giant-cell glioblastoma from an HIV-positive patient with PML	Brazil	PCR (LT)/southern, IHC (antibody not specified)	FFPE, biopsy	23702739
	19/39 glioblastoma	Bulgaria	PCR (LT)	fresh tissue	21739452
	6/19 astrocytoma	Bulgaria	PCR (LT)	fresh tissue	21739452
	4/12 oligdendroglioma	Bulgaria	PCR (LT)	fresh tissue	21739452
	2/3 oligoastrocytoma	Bulgaria	PCR (LT)	fresh tissue	21739452
	3/5 ganglioglioma	Bulgaria	PCR (LT)	fresh tissue	21739452
	2/5 meduloblastoma	Bulgaria	PCR (LT)	fresh tissue	21739452
	1/3 pinecytoma	Bulgaria	PCR (LT)	fresh tissue	21739452
	0/5 ependimoma	Bulgaria	PCR (LT)	fresh tissue	21739452
	1/6 metastases	Bulgaria	PCR (LT)	fresh tissue	21739452
	0/6 rare tumors	Bulgaria	PCR (LT)	fresh tissue	21739452
	1/7 vascular and other malformations	Bulgaria	PCR (LT)	fresh tissue	21739452
	1/2 radiotherapy-induced alterations	Bulgaria	PCR (LT)	fresh tissue	21739452
	0/22 medulloblastoma	India	IHC (LT, agno)	biopsy	19136778
	3/55 gliomas	Spain	PCR (LT, VP3)	FFPE	16599942		0/55 and 0/5 IHC (LT)
	0/5 medulloblastoma	Spain	PCR (LT, VP3)	FFPE	16599942
	0/109 CNS tumors	Spain	IHC (LT)	tissue microarray	16599942
	1/1 glioblastoma multiforme	USA	PCR (LT, VP1, agno, NCCR), IHC (LT)	FFPE	16557392
	3/8 meningioma	Italy	PCR (LT)	fresh frozen	16173013		2 of the meningiomas were also JCPyV positive; 7/12 16 JCPyV positive samples were were positive in RT-PCR (LT)
	1/5 astrocytoma	Italy	PCR (LT)	fresh frozen	16173013
	0/2 ependymoma	Italy	PCR (LT)	fresh frozen	16173013
	0/1 gangliocytoma	Italy	PCR (LT)	fresh frozen	16173013
	11/21 glioblastoma	Italy	PCR (LT)	fresh frozen	16173013
	1/2 anaplstic oligodendroglioma	Italy	PCR (LT)	fresh frozen	16173013
	0/1 pineblastoma	Italy	PCR (LT)	fresh frozen	16173013
	0/32 medulloblastomas	Japan	PCR (LT, VP1, agno), IHC (LT, VP1)	FFPE	15881753		IHC (LT): 0/32, IHC (VP1): 0/32; PCR (VP1): 0/32; PCR (agno): 0/32
	5/18 ependymomas	Japan	PCR (LT, VP1, agno), IHC (LT, VP1)	FFPE	15881753		IHC (LT): 0/18, IHC (VP1): 0/18; PCR (VP1): 3/18; PCR (agno): 3/18; one PCR (LT) negative was PCR (VP1) positive
	1/5 choroid plexus papillomas	Japan	PCR (LT, VP1, agno), IHC (LT, VP1)	FFPE	15881753		IHC (LT): 1/5, IHC (VP1): 0/5; PCR (VP1): 1/5; PCR (agno): 1/5
	0/7 pilocytic astrocytomas	Japan	PCR (LT, VP1, agno), IHC (LT, VP1)	FFPE	15881753		IHC (LT): 0/7, IHC (VP1): 0/7; PCR (VP1): 0/7; PCR (agno): 0/7
	0/47 primary CNS lymphoma (non-Hodgkin's lymphoma in CNS)	Italy	PCR (LT)	not specified	15533914		31 of the patients were HIV-1 positive
	0/26 primary CNS lymphoma (non-Hodgkin's lymphoma in CNS)	USA	PCR (LT)	not specified	15477558		14 of the patients were HIV-1 positive;0/36 (17 HIV-positive) by IHC (LT)
	0/23 pilocytic astrocytomas	USA	PCR (LT)/Southern blotting (whole genome)	FFPE	15499616		0/11 with qPCR (LT)
	2/102 glioblastomas	USA	PCR (LT)/Southern blotting (whole genome)	FFPE	15499616		0/86 with qPCR (LT)
	0/16 oligodendrogliomas	USA	PCR (LT)/Southern blotting (whole genome)	FFPE	15499616		0/13 with qPRC (LT)
	0/21 medulloblastomas	USA	PCR (LT)/Southern blotting (whole genome)	FFPE	15499616		0/13 with qPRC (LT)
	0/15 meningiomas	USA	PCR (LT)/Southern blotting (whole genome)	FFPE	15499616		0/15 with qPRC (LT)
	1/34 ependymomas	USA	PCR (LT)/Southern blotting (whole genome)	FFPE	15499616		0/19 with qPRC (LT)
	0/14 choroid plexus tumors	USA	PCR (LT)/Southern blotting (whole genome)	FFPE	15499616		0/8 with qPRC (LT)
	1/3 astrocytoma	Italy	PCR (LT)	fresh frozen	14506971		0/22 IHC (LT)
	0/2 ependymoma	Italy	PCR (LT)	fresh frozen	14506971
	0/1 gangliocytoma	Italy	PCR (LT)	fresh frozen	14506971
	7/13 gliobalstoma	Italy	PCR (LT)	fresh frozen	14506971
	1/2 oligodendroglioma	Italy	PCR (LT)	fresh frozen	14506971
	0/1 pineoblastoma	Italy	PCR (LT)	fresh frozen	14506971
	15/17 oligodendroglioma	UK, Mexico	PCR (LT, VP1, agno,NCCR)/southern; IHC (LT, agno)	FFPE	12429619		14/17 , 12/17, 7/16 by PCR/southern with resp. VP1, agno, NCCR. 10/20 IHC (LT), 11/20 IHC (agno)
	0/15 primary medulloblastoma	USA	PCR (LT, VP1)/southern	frozen biopsies	12084346
	0/5 supratentorial primitive neuroectodermal cancer	USA	PCR (LT, VP1)/southern	frozen biopsies	12084346
	1/1 glioblastoma multiforme from a MS patient	USA	PCR (LT, VP1); IHC (LT, VP1)	biopsy	11914404		IHC(LT) was positive, not IHC (VP1)
	13/20 medullobalstoma	USA	PCR (LT, agno)/southern; IHC (LT, agno)	FFPE	11854388		11/16 PCR (agno)/southern; 9/20 IHC (LT), 11/20 IHC (agno)
	4/8 medulloblastoma	USA	PCR (VP1); IHC (LT)	FFPE	11577176		3/8 IHC (LT); all three were also PCR positive
	4/7 oligodendroglioma	USA, UK, Greece	PCR (LT, agno, VP1); IHC (LT)	FFPE	11358858		2/11 IHC (LT)
	1/1 glomatosis cerebri	USA, UK, Greece	PCR (LT, agno, VP1); IHC (LT)	FFPE	11358858		1/1 IHC (LT)
	10/13 fibrillary astrocytomas	USA, UK, Greece	PCR (LT, agno, VP1); IHC (LT)	FFPE	11358858		7/16 IHC (LT)
	4/5 pilocytic astrocytomas	USA, UK, Greece	PCR (LT, agno, VP1); IHC (LT)	FFPE	11358858		1/6 IHC (LT)
	5/8 mixed oligoastrocytomas	USA, UK, Greece	PCR (LT, agno, VP1); IHC (LT)	FFPE	11358858		2/8 IHC (LT)
	3/4 anaplastic astrocytomas	USA, UK, Greece	PCR (LT, agno, VP1); IHC (LT)	FFPE	11358858		0/4 IHC (LT)
	2/3 anaplastic oligodendrogliomas	USA, UK, Greece	PCR (LT, agno, VP1); IHC (LT)	FFPE	11358858		2/3 IHC (LT)
	2/3 anaplastic oligoastrocytomas	USA, UK, Greece	PCR (LT, agno, VP1); IHC (LT)	FFPE	11358858		2/3 IHC (LT)
	12/21 glioblastoma multiforme	USA, UK, Greece	PCR (LT, agno, VP1); IHC (LT)	FFPE	11358858		5/26 IHC (LT)
	5/6 ependyomas	USA, UK, Greece	PCR (LT, agno, VP1); IHC (LT)	FFPE	11358858		5/6 IHC (LT)
	1/1 gliosarcoma	USA, UK, Greece	PCR (LT, agno, VP1); IHC (LT)	FFPE	11358858		1/1 IHC (LT)
	1/1 glioblastoma multiforme	USA	PCR (LT, VP1)/southern	FFPE	11117551		IHC (LT) was also positive
	4/10 astrocytomas	Italy	nPVR (LT)	FFPE	10746685		IHC (LT) positive
	1/5 ependymomas	Italy	nPVR (LT)	FFPE	10746685		IHC (LT) negative
	0/5 gliobalstomas	Italy	nPVR (LT)	FFPE	10746685
	1/5 oligodendrogliomas	Italy	nPVR (LT)	FFPE	10746685		IHC (LT) negative
	0/116 meduloblastoma (7 cell lines)	Germany	PCR (LT, region between end early and late coding region)	frozen biopsies and FFPE	10668898		18 meduloblastoma samples were FFPE
	1/131 menigiomas	Germany	PCR (LT, region between end early and late coding region)	frozen biopsies and FFPE	10668898		IHC (VP1) was negative
	0/25 ependymomas	Germany	PCR (LT, region between end early and late coding region)	frozen biopsies and FFPE	10668898
	0/2 subependymomas	Germany	PCR (LT, region between end early and late coding region)	frozen biopsies and FFPE	10668898
	11/23 medulloblastoma	USA	PCR (LT, VP1), southern, IHC (LT)	FFPE	10500209		olyoma
	8/11 medulloblastoma	USA	PCR (LT, VP1)	FFPE	10209983		IHC(LT) positive
	0/18 neuroblastoma	Norway	PCR (LT)/southern	frozen tissue	10070978
	1/1 pleomorphic xanthoastrocytoma	Italy	PCR (LT, NCCR, VP1)	biopsy	9584961
	0/14 oligodendroglioma	Germany	PCR (early region, LT, VP2)	FFPE	9517574
	0/16 astrocytoma	Germany	PCR (early region, LT, VP2)	FFPE	9517574
	1/1 oligoastrocytoma	USA	PCR (NCCR), IHC (LT)	FFPE	8692997
	0/75 brain tumors	USA	PCR (LT, NCCR)	31 fresh frozen, 44 FFPE	7807184
	0/23 choroid plexus neoplasms	USA	PCR (LT)/southern	17 FFPE, 6 fresh frozen	1312224
	0/12 ependymomas	USA	PCR (LT)/southern	8 FFPE, 4 fresh frozen	1312224
	0/50 neuroblastomas	USA	PCR (LT)	fresh biopsies	1559753
	0/6 meningioma	Germany	southern blotting	not mentioned	2820135
	0/3 astrocytoma	Germany	southern blotting	not mentioned	2820135
	0/1 oligodendroglioma	Germany	southern blotting	not mentioned	2820135
	0/1 malignant glioma	Germany	southern blotting	not mentioned	2820135
	0/4 glioblastoma	Germany	southern blotting	not mentioned	2820135
	0/1 craniopharyngeoma	Germany	southern blotting	not mentioned	2820135
	0/1 primary neuroectodermal tumor	Germany	southern blotting	not mentioned	2820135
	0/1 CNS lymphoma	Germany	southern blotting	not mentioned	2820135
	0/2 neurinoma	Germany	southern blotting	not mentioned	2820135
	0/1 medulloblastoma	Germany	southern blotting	not mentioned	2820135
	TOTAL: 271/2341 (0/21)
circulatory system	0/32 diffuse large B-cell lymphoma	USA	deep sequencing	not specified	24023918
	0/5 Hodgkin's lymphoma	Germany	PCR (VP1)/southern	frozen biopsies	9356349
	15/61 diffuse large B-cell lymphoma	Egypt, Sweden	RT-PCR (not specified)	FFPE	27698858		8/47 were from Egyptian patients; 7/14 were from Swedish patients
	0/2 chronic lymphocytic leukemia	USA	deep sequencing	not specified	24023918
	42/74 Hodgkin's lymphoma	France	PCR (LT), FISH (LT)	blood samples	19825883
	10/15 Hodgkin's lymphoma	USA	PCR (LT, VP1, NCCR)	FFPE	17531143
	7/15 non-Hodgkin's lymphoma	USA	PCR (LT, VP1, NCCR)	FFPE	17531143
	6/11 large cell lymphoma	USA	PCR (LT, VP1, NCCR)	FFPE	17531143
	2/4 leiomyosarcoma	USA	PCR (LT, VP1, NCCR)	FFPE	17531143
	1/1 Burkitt's lymphoma	USA	PCR (LT, VP1, NCCR)	FFPE	17531143
	0/2 leukemia	USA	PCR (LT, VP1, NCCR)	FFPE	17531143
	0/1 undifferentiated	USA	PCR (LT, VP1, NCCR)	FFPE	17531143
	0/35 Hodgkin's lymphoma	UK	PCR (LT)	fresh or frozen lymph nodes	16923562
	1/20 Hodgkin's lymphoma	Spain	PCR (LT)	frozen tissue	15593086		IHC (LT): 0/83
	3/63 non-Hodgkin's lymphoma	Spain	PCR (LT)	frozen tissue	15593086
	0/15 acute lymphoblastic leukemia	UK	PCR (LT)	fresh samples	10555765
	0/22 acute lymphoblastic leukemia	USA	PCR (LT)	frozen leukemia cells	10531566
	5/20 acute lymphocytic leukemia	Egypt	nPCR (LT)	frozen	269654
	10/31 actue myeloid leukemia	Egypt	nPCR (LT)	frozen	269654
	0/8 Hodgkin's lymphoma	Egypt	nPCR (LT)	frozen	269654
	12/40 non-Hodgkin lymphoma	Egypt	nPCR (LT)	frozen	269654
	0/59 chronic lymphocytic leukemia	Italy	PCR (LT)	fresh samples	24374940
	0/152 non-Hodgkin's lymphoma	UK	qPCR (LT)	fresh and frozen samples	12837836
	0/35 Hodgkin's lymphoma	UK	qPCR (LT)	fresh and frozen samples	12837836
	0/27 B-cell chronic lymphoma	UK	qPCR (LT)	fresh and frozen samples	12837836
	0/106 non-Hodgkin's lymphoma	Costa Rica	PCR (LT)	FFPE	16330436
	0/38 non-Hodgkin's lymphoma (0/3 normal tissue)	USA	IHC (combintation of 3 antibodies against early proteins)	tissue microarray	27034991
	TOTAL: 103/912 (0/3)
endocrine system	0/43 neuroeendocrine tumors	Germany	PCR (LT)	FFPE	21613390
	0/1 carcinoid tumor of the thymus	Germany	PCR (LT)	FFPE	21613390
	0/4 medullary thyroid	Germany	PCR (LT)	FFPE	21613390
	2/2 thyroid papillary carcinoma	USA	IHC (LT, VP1, agno)	tissue microarray	20336718
	2/2 thyroid follicular carcinoma	USA	IHC (LT, VP1, agno)	tissue microarray	20336718
	1/1 diffuse large B-cell lymphoma of the adrenal galnd	Italy	PCR (LT, VP1)	not specified	19146683		IHC (LT) and WB (LT) were negative
	0/107 adrenal galnd tumors	Italy	PCR (LT)	FFPE and fresh frozen	17684484
	0/1 adrenal adenoma	Italy	PCR (not specified)	not specified	16864124
	0/1 adrenal myelolipoma	Italy	PCR (not specified)	not specified	16864124
	TOTAL: 5/162
skeleton	0/18 skull base chordomas	The Netherlands	PCR (not specified)	fresh frozen biopsies	29191533
	0/15 chondrosarcoma	The Netherlands	PCR (not specified)	fresh frozen biopsies	29191533
	0/10 osteosarcomas	USA	PCR (NCCR)	frozen biopsies	9311596
	6/51 solid tumors (not specified)	Egypt	nPCR (LT)	frozen biopsies	26965455
	TOTAL: 6/94
							19/22 for FFPE samples (same patients)

## Sheet: Sheet3
KIPyV
tissue	positive tumor samples (adjacent normal tissue)	country	methods	sample	PMID
oral cavity	0/38 tonsillar carcinoma (0/40 non-malignant tonsillar tissue)	Germany	PCR (VP1)	biopsies	27832373
	0/229 healthy tonsillar tissue	Finland	PCR (VP1, VP2)	biopsies	19464943
	0/65 oral cavity (0/20 normal tissue)	USA	IHC (combintation of 3 antibodies against early proteins)	tissue microarray	27034991
	0/5 head and neck carcinoma of the lip	Finland	PCR (LT)	fresh frozen biopsies	29854304
	0/29 head and neck carcinoma of the oral cavity	Finland	PCR (LT)	fresh frozen biopsies	29854304
	0/23 head and neck carcinoma of the oropharynx	Finland	PCR (LT)	fresh frozen biopsies	29854304
	0/6 head and neck carcinoma of the nasopharynx	Finland	PCR (LT)	fresh frozen biopsies	29854304
	0/12 head and neck carcinoma of the hypopharynx	Finland	PCR (LT)	fresh frozen biopsies	29854304
	0/6 head and neck carcinoma of the larynx	Finland	PCR (LT)	fresh frozen biopsies	29854304
	0/7 juvenile nasopharyngeal angiofibroma	Finland	PCR (VP1)	fresh biopsies	30578435
	0/10 oral and oropharyngeal squamous cell carcinoma (0/10 adjacent normal tissue)	Finland	PCR (VP1)	fresh biopsies	30578435
	0/91 salivary gland tumors	Sweden	PCR (sT, VP1)	FFPE	29715110
	0/51 pleomorphic adenomas	Italy	PCR (VP1)	fresh frozen biopsies	29224806
	0/28 Warthin's tumors (0/28 adjacent normal tissue from same patients)	Italy	PCR (VP1)	fresh frozen biopsies	29224806
	0/5 salivary gland tumors	Italy	PCR (VP1)	fresh frozen biopsies	29224806
	0/28 adjacent normal tissue from same patients	Italy	PCR (VP1)	fresh frozen biopsies	29224806
	0/25 pleomorphic adenoma	Finland	PCR (VP1)	FFPE	34602506
	0/31 recurrent pleomorphic adenoma	Finland	PCR (VP1)	FFPE	34602506
	0/12 carcinoma ex pleomorphic adenoma	Finland	PCR (VP1)	FFPE	34602506
	0/2 mucosal melanoma of the tongue	Sweden	PCR (sT, VP1)	FFPE	18768658, 2451099
	0/1 mucosal melanoma of the oral cavity	Sweden	PCR (sT, VP1)	FFPE	18768658, 2451099
	TOTAL:0/475 (0/327)
respiratory system	0/4 (small cell carcinoma)	Hungary	PCR (VP2/3)	FFPE	28965121
	0/17 (SCC)	Hungary	PCR (VP2/3)	FFPE	28965121
	0/71 (adenocarcinoma)	Hungary	PCR (VP2/3)	FFPE	28965121
	0/2 (large-cell neuroendocrine carcinoma)	Hungary	PCR (VP2/3)	FFPE	28965121
	0/4 (mixed-type carcinoma)	Hungary	PCR (VP2/3)	FFPE	28965121
	0/2 (non-differentiated lung carcinoma)	Hungary	PCR (VP2/3)	FFPE	28965121
	0/47 non-carcerous lung tissue	Hungary	PCR (VP2/3)	FFPE	28965121
	9/20 lung cancer tumors (1/20 adjacent normal lung tissue)	Italy	PCR (VP1)	fresh biopsies	19152420		Retesting the KIPyV positive samples with LT/sT PCR gave only 2 positive samples (This positive sample was from the same patient that had a postive tumor sample)
	0/30 lung adenocarcinoma (1/30 adjacent normal lung tissue)	Japan	PCR (NCCR)	frozen biopsies	21545509
	0/86 non-small cell lung carcinoma	Chile	PCR (LT)	FFPE	22537543
	1/87 lung cancers from non-smokers	Sweden	PCR (sT, VP1)	FFPE	31460811
	0/2 non-small cell lung carcinoma	USA	deep sequencing	not specified	24023918
	0/19 lung cancers	Germany	PCR (LT)	FFPE	21613390
	0/236 lung cancers	USA	IHC (combintation of 3 antibodies against early proteins)	tissue microarray	27034991
	0/88 meostheliomas (0/10 normal tissue)	USA	IHC (combintation of 3 antibodies against early proteins)	tissue microarray	27034991
	0/9 mucosal melanoma of the nasal cavity	Sweden	PCR (sT, VP1)	FFPE	18768658, 2451099
	TOTAL: 10/677 (2/107)
disgestive system	0/7 cancers of the digestive tract	Germany	PCR (LT)	FFPE	21613390
	0/36 stomach tumors (0/3 normal tissue)	USA	IHC (combintation of 3 antibodies against early proteins)	tissue microarray	27034991
	0/94 colon cancers (0/10 normal tissue)	USA	IHC (combintation of 3 antibodies against early proteins)	tissue microarray	27034991
	0/11 mucosal melanoma of the anus/rectum	Sweden	PCR (sT, VP1)	FFPE	18768658, 2451099
	TOTAL: 0/148 (0/13)
excretory system	0/89 malignant renal tumors	Hungary	PCR (VP1, VP2/3)	FFPE	27198658
	0/23 benign renal neoplasma	Hungary	PCR (VP1, VP2/3)	FFPE	27198658
	0/76 bladder cancer	Hungary	PCR (VP1, VP2/3)	FFPE	27198658
	0/137 bladder cancers (0/6 normal tissue)	USA	IHC (combintation of 3 antibodies against early proteins)	tissue microarray	27034991
	0/65 renal cancers (0/10 normal tissue)	USA	IHC (combintation of 3 antibodies against early proteins)	tissue microarray	27034991
	0/8 tumors of the urinary tract that expressed LT as shown by IHC	USA	capture-based next sequencing	slides (not specified)	29765141		7 urothelial carcinoma and 1 collecting duct carcinoma
	0/1 renal tumor from a patient with Birt-Hogg-Dubé syndrome	Sweden	PCR (sT+VP1)	fresh frozen biopsy	25194921
	TOTAL: 0/399 (0/16)
reproductive system	0/85 breast cancers	USA	IHC (combintation of 3 antibodies against early proteins)	tissue microarray	27034991
	0/123 brest cancers	Algeria	PCR (not specified)	FFPE	25478862
	0/54 breast tumor specimen	Australia	PCR (LT)	fresh frozen biopsies	22916092
	0/58 breast cancers (0/58 adjacent normal tissue)	Belgium	deep sequencing	fresh frozen, FFPE	25884932
	0/100 breast cancers (0/100 adjacent normal tissue)	China	PCR (VP1)	fresh frozen biopsies	25088618
	0/2 mucosal melanoma of the penis	Sweden	PCR (sT, VP1)	FFPE	18768658, 2451099
	0/12 mucosal melanoma of the 12 cervix/vagina/vulva	Sweden	PCR (sT, VP1)	FFPE	18768658, 2451099
	TOTAL: 0/434 (0/158)
integumentary system	0/22 keratoacanthomas	Sweden	PCR (LT, VP1)	FFPE	27993945
	4/25 Spitz naevus
	0/14 lesions from liver transplant patients with SCC or AK*	Finland	PCR (VP1)	biopsies	30632206		*squamous cell carcinoma or actinic keratosis
	0/127 non-lesions from liver transplant patients with SCC or AK	Finland	PCR (VP1)	biopsies	30632206
	0/80 healthy skin samples	Finland	PCR (VP1)	biopsies	30632206
	0/8 SCC from bone marrow transplant patients	USA	PCR	FFPE	28679298
	0/8 SCC from chronic lymphocytic leukemia	USA	PCR	FFPE	28679298
	0/3 mycosis fungoides (cutaneous T cell lymphoma)	France	deep sequencing	lesions	23096719
	0/3 Sézary syndrome (cutaneous T cell lymphoma)	France	deep sequencing	lesions	23096719
	0/20 basal cell carcinoma	Brazil	PCR (LT)	FFPE	33592613
	0/20 squamous cell carcinoma	Brazil	PCR (LT)	FFPE	33592613
	0/14 melanoma	Brazil	PCR (LT)	FFPE	33592613
	0/20 dermatofibrosarcoma protuberans	Brazil	PCR (LT)	FFPE	33592613
	0/15 Kaposi's sarcoma	Brazil	PCR (LT)	FFPE	33592613
	0/20 Merkel cell carcinoma	Brazil	PCR (LT)	FFPE	33592613
	0/1 keratoacanthoma from a renal transplant patient	Japan	PCR (VP1)	FFPE	26538801
	0/6 squamous cell carcinoma samples from the same patient	Japan	PCR (VP1)	FFPE	26538801
	0/2 squamous cell carcinoma in situ samples from the same patient	Japan	PCR (VP1)	FFPE	26538801
	0/1 squamous cell carcinoma	Germany	PCR (LT) followed by hybridization to Luminex bead-coupled specific HPyV probe	FFPE	22495378
	0/3 squamous cell carcinomas from 1 renal, 1 lung, and 1 lung+heart transplant recipient	Germany	deep sequencing	biopsies	22488422
	0/3 Merkel cell carcinoma	Germany	PCR (LT)	FFPE	21613390
	0/50 skin cancers (0/10 normal tissue)	USA	IHC (combintation of 3 antibodies against early proteins)	tissue microarray	27034991
	TOTAL: 4/258 (0/217)
nervous system	0/12 (grade I)	Tunesia	PCR (LT)	FFPE	32124265
	0/12 (grade II)	Tunesia	PCR (LT)	FFPE	32124265
	0/6 (grade III)	Tunesia	PCR (LT)	FFPE	32124265
	0/82 (grade IV)	Tunesia	PCR (LT)	FFPE	32124265
	0/325 gliomas	China	deep sequencing (RNA)	freshly frozen samples	27864420
	0/9 brain tumors	Germany	PCR (LT)	FFPE	21613390
	0/25 childhood CNS tumors*	Sweden	PCR (VP1)	frozen biopsies	20011509		*3 ependymoma, 11 astrocytoma, 5 medulloblastoma/PNET, 2 other gliomas, 3 other specified neoplasms, 1 unspecified intracranial/intraspinal neoplasm
	0/31 neuroblastomas	Sweden	PCR (VP1)	frozen biopsies	20011509
	0/4 primary CNS lymphomas	USA	deep sequencing	fresh frozen	24023918
	0/261 brain tumors (0/21 normal tissue)	USA	IHC (combintation of 3 antibodies against early proteins)	tissue microarray	27034991
	TOTAL: 0/767 (0/21)
circulatory system	0/32 diffuse large B-cell lymphoma	USA	deep sequencing	not specified	24023918
	0/38 non-Hodgkin's lymphoma (0/3 normal tissue)	USA	IHC (combintation of 3 antibodies against early proteins)	tissue microarray	27034991
	0/2 chronic lymphocytic leukemia	USA	deep sequencing	not specified	24023918
	0/72 colorectal cancers (0/72 adjacent normal tissue)	Italy	PCR (VP1)	FFPE	19170205
	0/50 colorectal cancers (0/50 adjacent normal tissue)	Italy	PCR (VP1)	FFPE, fresh frozen	19170205
	TOTAL: 0/194 (0/125)
endocrine system	0/74 neuroendocrine tumors from different anatomic sites	USA	PCR (LT)	FFPE	19809278		*2 head and neck, 16 gastrointestinal, 20 female genitals, 32 lung, 1 breast, 1 skin, 1 scapula, 1 bladder
	0/43 neuroendocrine tumors	Germany	PCR (LT)	FFPE	21613390		9 brain, 1 thymus, 7 gastorintestinal tract, 19 lung, 3 skin, 4 thyroid gland
	0/1 carcinoid tumor of the thymus	Germany	PCR (LT)	FFPE	21613390
	0/4 medullary thyroid	Germany	PCR (LT)	FFPE	21613390
	TOTAL: 0/122

## Sheet: Sheet4
WUPyV
tissue	positive tumor samples (adjacent normal tissue)	country	methods	sample	PMID
oral cavity	0/38 tonsillar carcinoma (3/40 non-malignant tonsillar tissue)	Germany	PCR (VP1)	biopsies	27832373
	5/229 healthy tonsillar tissue	Finland	PCR (VP1, VP2)	biopsies	19464943
	0/2 mucosal melanoma of the tongue	Sweden	PCR (sT, VP1)	FFPE	18768658, 2451099
	0/1 mucosal melanoma of the oral cavity	Sweden	PCR (sT, VP1)	FFPE	18768658, 2451099
	0/65 oral cavity (0/20 normal tissue)	USA	IHC (combintation of 3 antibodies against early proteins)	tissue microarray	27034991
	0/5 head and neck carcinoma of the lip	Finland	PCR (LT)	fresh frozen biopsies	29854304
	0/29 head and neck carcinoma of the oral cavity	Finland	PCR (LT)	fresh frozen biopsies	29854304
	0/23 head and neck carcinoma of the oropharynx	Finland	PCR (LT)	fresh frozen biopsies	29854304
	0/6 head and neck carcinoma of the nasopharynx	Finland	PCR (LT)	fresh frozen biopsies	29854304
	0/12 head and neck carcinoma of the hypopharynx	Finland	PCR (LT)	fresh frozen biopsies	29854304
	0/6 head and neck carcinoma of the larynx	Finland	PCR (LT)	fresh frozen biopsies	29854304
	0/7 juvenile nasopharyngeal angiofibroma	Finland	PCR (VP1)	fresh biopsies	30578435
	0/10 oral and oropharyngeal squamous cell carcinoma (0/10 adjacent normal tissue)	Finland	PCR (VP1)	fresh biopsies	30578435
	0/91 salivary gland tumors	Sweden	PCR (sT, VP1)	FFPE	29715110
	1/51 pleomorphic adenomas	Italy	PCR (VP1)	fresh frozen biopsies	29224806
	0/28 Warthin's tumors (0/28 adjacent normal tissue from same patients)	Italy	PCR (VP1)	fresh frozen biopsies	29224806
	0/5 salivary gland tumors	Italy	PCR (VP1)	fresh frozen biopsies	29224806
	0/25 pleomorphic adenoma	Finland	PCR (VP1)	FFPE	34602506
	0/31 recurrent pleomorphic adenoma	Finland	PCR (VP1)	FFPE	34602506
	0/12 carcinoma ex pleomorphic adenoma	Finland	PCR (VP1)	FFPE	34602506
	TOTAL: 1/447 (8/307)
respiratory system	0/4 (small cell carcinoma)	Hungary	PCR (VP1)	FFPE	28965121
	0/17 (SCC)	Hungary	PCR (VP1)	FFPE	28965121
	0/71 (adenocarcinoma)	Hungary	PCR (VP1)	FFPE	28965121
	0/2 (large-cell neuroendocrine carcinoma)	Hungary	PCR (VP1)	FFPE	28965121
	0/4 (mixed-type carcinoma)	Hungary	PCR (VP1)	FFPE	28965121
	0/2 (non-differentiated lung carcinoma)	Hungary	PCR (VP1)	FFPE	28965121
	0/47 non-carcerous lung tissue	Hungary	PCR (VP1)	FFPE	28965121
	0/30 lung adenocarcinoma	Japan	PCR (NCCR)	frozen biopsies	21545509
	0/30 adjacent normal lung tissue	Japan	PCR (NCCR)	frozen biopsies	21545509
	0/86 non-small cell lung carcinoma	Chile	PCR (LT)	FFPE	22537543
	0/87 lung cancers from non-smokers	Sweden	PCR (sT, VP1)	FFPE	31460811
	0/2 non-small cell lung carcinoma	USA	deep sequencing	not specified	24023918
	0/19 lung cancers	Germany	PCR (LT)	FFPE	21613390
	0/236 lung cancers	USA	IHC (combintation of 3 antibodies against early proteins)	tissue microarray	27034991
	0/9 mucosal melanoma of the nasal cavity	Sweden	PCR (sT, VP1)	FFPE	24510993
	0/88 mesotheliomas (0/10 normal tissue)	USA	IHC (combintation of 3 antibodies against early proteins)	tissue microarray	27034991
	TOTAL: 0/687 (0/57)
digestive system	0/11 mucosal melanoma of the anus/rectum	Sweden	PCR (sT, VP1)	FFPE	18768658, 2451099
	0/7 cancers of the digestive tract	Germany	PCR (LT)	FFPE	21613390
	0/36 stomach tumors (0/3 normal tissue)	USA	IHC (combintation of 3 antibodies against early proteins)	tissue microarray	27034991
	0/94 colon cancers (0/10 normal tissue)	USA	IHC (combintation of 3 antibodies against early proteins)	tissue microarray	27034991
	0/72 colorectal cancers (0/72 adjacent normal tissue)	Italy	PCR (LT)	FFPE	19170205
	0/50 colorectal cancers (0/50 adjacent normal tissue)	Italy	PCR (LT)	FFPE, fresh frozen	19170205
	TOTAL: 0/270
excretory system	0/89 malignant renal tumors	Hungary	PCR (VP1, VP2)	FFPE	27198658		89 samples from 85 patients
	0/23 benign renal neoplasma	Hungary	PCR (VP1, VP2)	FFPE	27198658		23 samples from 23 patients
	0/76 bladder cancer	Hungary	PCR (VP1, VP2)	FFPE	27198658		76 samples from 68 patients
	0/8 tumors of the urinary tract that expressed LT as shown by IHC	USA	capture-based next sequencing	slides (not specified)	29765141		7 urothelial carcinoma and 1 collecting duct carcinoma
	0/1 renal tumor from a patient with Birt-Hogg-Dubé syndrome	Sweden	PCR (sT+VP1)	fresh frozen biopsy	25194921
	0/137 bladder cancers (0/6 normal tissue)	USA	IHC (combintation of 3 antibodies against early proteins)	tissue microarray	27034991
	0/65 renal cancers (0/10 normal tissue)	USA	IHC (combintation of 3 antibodies against early proteins)	tissue microarray	27034991
	TOTAL: 0/399 (0/16)
reproductive system	0/2 mucosal melanoma of the penis	Sweden	PCR (sT, VP1)	FFPE	18768658, 2451099
	0/12 mucosal melanoma of the 12 cervix/vagina/vulva	Sweden	PCR (sT, VP1)	FFPE	18768658, 2451099
	0/85 breast cancers	USA	IHC (combintation of 3 antibodies against early proteins)	tissue microarray	27034991
	0/123 breast cancers	Algeria	PCR (not specified)	FFPE	25478862
	0/54 breast tumor specimen	Australia	PCR (NCCR)	fresh frozen biopsies	22916092
	0/58 breast cancers (0/58 adjacent normal tissue)	Belgium	deep sequencing	fresh frozen, FFPE	25884932
	0/100 breast cancers (0/100 adjacent normal tissue)	China	PCR (VP1)	fresh frozen biopsies	25088618
	TOTAL: 0/434 (0/158)
integumentary system	0/22 keratoacanthomas	Sweden	PCR (LT, VP1)	FFPE	27993945
	0/25 Spitz naevus	Sweden	PCR (LT, VP1)	FFPE	27993945
	0/14 lesions from liver transplant patients with SCC or AK*	Finland	PCR (VP1)	biopsies	30632206		*squamous cell carcinoma or actinic keratosis
	0/127 non-lesions from liver transplant patients with SCC or AK	Finland	PCR (VP1)	biopsies	30632206
	0/80 healthy skin samples	Finland	PCR (VP1)	biopsies	30632206
	0/8 SCC from bone marrow transplant patients	USA	PCR	FFPE	28679298
	0/8 SCC from chronic lymphocytic leukemia	USA	PCR	FFPE	28679298
	0/3 mycosis fungoides (cutaneous T cell lymphoma)	France	deep sequencing	lesions	23096719
	0/3 Sézary syndrome (cutaneous T cell lymphoma)	France	deep sequencing	lesions	23096719
	0/20 basal cell carcinoma	Brazil	PCR (LT)	FFPE	33592613
	0/20 squamous cell carcinoma	Brazil	PCR (LT)	FFPE	33592613
	0/14 melanoma	Brazil	PCR (LT)	FFPE	33592613
	0/20 dermatofibrosarcoma protuberans	Brazil	PCR (LT)	FFPE	33592613
	0/15 Kaposi's sarcoma	Brazil	PCR (LT)	FFPE	33592613
	0/20 Merkel cell carcinoma	Brazil	PCR (LT)	FFPE	33592613
	0/1 keratoacanthoma from a renal transplant patient	Japan	PCR (LT)	FFPE	26538801
	0/6 squamous cell carcinoma samples from the same patient	Japan	PCR (LT)	FFPE	26538801
	0/2 squamous cell carcinoma in situ samples from the same patient	Japan	PCR (LT)	FFPE	26538801
	0/1 squamous cell carcinoma	Germany	PCR (LT) followed by hybridization to Luminex bead-coupled specific HPyV probe	FFPE	22495378
	0/3 squamous cell carcinomas from 1 renal, 1 lung, and 1 lung+heart transplant recipient	Germany	deep sequencing	biopsies	22488422
	0/3 Merkel cell carcinoma	Germany	PCR (LT)	FFPE	21613390
	0/50 skin cancers (0/10 normal tissue)	USA	IHC (combintation of 3 antibodies against early proteins)	tissue microarray	27034991
	TOTAL: 0/258 (0/217)
nervous system	0/12 (grade I)	Tunesia	PCR (NCCR)	FFPE	32124265
	0/12 (grade II)	Tunesia	PCR (NCCR)	FFPE	32124265
	0/6 (grade III)	Tunesia	PCR (NCCR)	FFPE	32124265
	0/82 (grade IV)	Tunesia	PCR (NCCR)	FFPE	32124265
	0/325 gliomas	China	deep sequencing (RNA)	freshly frozen samples	27864420
	0/9 brain tumors	Germany	PCR (LT)	FFPE	21613390
	0/25 childhood CNS tumors*	Sweden	PCR (VP1)	frozen biopsies	20011509		3 ependymoma, 11 astrocytoma, 5 medulloblastoma/PNET, 2 other gliomas, 3 other specified neoplasms, 1 unspecified intracranial/intraspinal neoplasm
	0/31 neuroblastomas	Sweden	PCR (VP1)	frozen biopsies	20011509
	0/4 primary CNS lymphomas	USA	deep sequencing	fresh frozen	24023918
	0/261 brain tumors (0/21 normal tissue)	USA	IHC (combintation of 3 antibodies against early proteins)	tissue microarray	27034991
	TOTAL: 0/767 (0/21)
circulatory system	0/32 diffuse large B-cell lymphoma	USA	deep sequencing	not specified	24023918
	0/38 non-Hodgkin's lymphoma (0/3 normal tissue)	USA	IHC (combintation of 3 antibodies against early proteins)	tissue microarray	27034991
	0/2 chronic lymphocytic leukemia	USA	deep sequencing	not specified	24023918
	TOTAL: 0/72 (0/3)
endocrine system	0/74 neuroendocrine tumors from different anatomic sites	USA	PCR (LT)	FFPE	19809278		*2 head and neck, 16 gastrointestinal, 20 female genitals, 32 lung, 1 breast, 1 skin, 1 scapula, 1 bladder
	0/43 neuroendocrine tumors	Germany	PCR (LT)	FFPE	21613390		9 brain, 1 thymus, 7 gastorintestinal tract, 19 lung, 3 skin, 4 thyroid gland
	0/1 carcinoid tumor of the thymus	Germany	PCR (LT)	FFPE	21613390
	0/4 medullary thyroid	Germany	PCR (LT)	FFPE	21613390
	TOTAL: 0/122

## Sheet: Sheet5
HPyV6
tissue	positive tumor samples (adjacent normal tissue)	country	methods	sample	PMID
oral cavity	2/38 tonsillar carcinoma (1/40 non-malignant tonsillar tissue)	Germany	PCR (VP1)	biopsies	27832373
	6/112 tonsillar carcinomas	Czech republic	PCR (LT)	FFPE and fresh frozen	26381295
	0/2 mucosal melanoma of the tongue	Sweden	PCR (sT, VP1)	FFPE	24510993
	0/1 mucosal melanoma of the oral cavity	Sweden	PCR (sT, VP1)	FFPE	24510993
	0/65 oral cavity (0/20 normal tissue)	USA	IHC (combintation of 3 antibodies against early proteins)	tissue microarray	27034991
	0/5 head and neck carcinoma of the lip	Finland	PCR (LT)	fresh frozen biopsies	29854304
	0/29 head and neck carcinoma in the oral cavity	Finland	PCR (LT)	fresh frozen biopsies	29854304
	0/23 head and neck carcinoma in the oropharynx	Finland	PCR (LT)	fresh frozen biopsies	29854304
	0/6 head and neck carcinoma in the nasopharynx	Finland	PCR (LT)	fresh frozen biopsies	29854304
	0/12 head and neck carcinoma in the hypopharynx	Finland	PCR (LT)	fresh frozen biopsies	29854304
	1/6 head and neck carcinoma in the larynx	Finland	PCR (LT)	fresh frozen biopsies	29854304
	0/91 salivary gland tumors	Sweden	PCR (sT, VP1)	FFPE	29715110
	1/51 pleomorphic adenomas	Italy	PCR (VP1)	fresh frozen biopsies	29224806
	4/28 Warthin's tumors (0/28 adjacent normal tissue from same patients)	Italy	PCR (VP1)	fresh frozen biopsies	29224806
	1/5 salivary gland tumors	Italy	PCR (VP1)	fresh frozen biopsies	29224806
	0/25 pleomorphic adenoma	Finland	PCR (VP1)	FFPE	34602506
	0/31 recurrent pleomorphic adenoma	Finland	PCR (VP1)	FFPE	34602506
	0/12 carcinoma ex pleomorphic adenoma	Finland	PCR (VP1)	FFPE	34602506
	TOTAL: 15/542 (1/88)
respiratory tract	0/9 mucosal melanoma of the nasal cavity	Sweden	PCR (sT, VP1)	FFPE	24510993
	0/19 lung cancers	Germany	PCR (LT), hybridization	FFPE	21613390
	0/236 lung cancers	USA	IHC (combintation of 3 antibodies against early proteins)	tissue microarray	27034991
	0/7 juvenile nasopharyngeal angiofibroma	Finland	PCR (VP1)	fresh biopsies	30578435
	0/10 oral and oropharyngeal squamous cell carcinoma (0/10 adjacent normal tissue)	Finland	PCR (VP1)	fresh biopsies	30578435
	0/87 lung cancers from non-smokers	Sweden	PCR (sT, VP1)	FFPE	31460811
	0/2 non-small cell lung carcinoma	USA	deep sequencing	not specified	24023918
	TOTAL: 0/370 (0/10)
digestive system	0/11 mucosal melanoma of the anus/rectum	Sweden	PCR (sT, VP1)	FFPE	24510993
	0/7 cancers of the digestive tract	Germany	PCR (LT), hybridization	FFPE	21613390
	0/36 stomach tumors (0/3 normal tissue)	USA	IHC (combintation of 3 antibodies against early proteins)	tissue microarray	27034991
	0/94 colon cancers (0/10 normal tissue)	USA	IHC (combintation of 3 antibodies against early proteins)	tissue microarray	27034991
	3/110 colon cancer (1/55 adjacent normal tissue)	Italy and Tunesia	PCR (VP1)	biopsies	33547809
	6/42 cholangiocarcinoma (bile duct)	The Netherlands	PCR (sT), FISh, RNA-ISH, IHC (sT)	FFPE	32726909		FISH=fluorescence In Situ Hybridization; RNA-ISH=RNA In Situ Hybridization; IHC=Immunohistochemistry
	8/29 cholangiocarcinoma	Hong Kong	PCR (LT, VP2)	biopsies and biliary drainage	27840269
	3/28 hepatocellular carcinoma	Hong Kong	PCR (LT, VP2)	biopsies and biliary drainage	27840269
	3/18 carcinoma of the pancreas	Hong Kong	PCR (LT, VP2)	biopsies and biliary drainage	27840269
	1/5 gall bladder carcinoma	Hong Kong	PCR (LT, VP2)	biopsies and biliary drainage	27840269
	TOTAL: 24/380 (1/68)
excretory system	0/137 bladder cancers (0/6 normal tissue)	USA	IHC (combintation of 3 antibodies against early proteins)	tissue microarray	27034991
	0/65 renal cancers (0/10 normal tissue)	USA	IHC (combintation of 3 antibodies against early proteins)	tissue microarray	27034991
	0/1 renal tumor from a patient with Birt-Hogg-Dubé syndrome	Sweden	PCR (sT+VP1)	fresh frozen biopsy	25194921
	0/8 tumors of the urinary tract that expressed LT as shown by IHC	USA	capture-based next sequencing	slides (not specified)	29765141		7 urothelial carcinoma and 1 collecting duct carcinoma
	TOTAL: 0/211 (0/16)
reproductive system	0/2 mucosal melanoma of the penis	Sweden	PCR (sT, VP1)	FFPE	24510993
	0/12 mucosal melanoma of thecervix/vagina/vulva	Sweden	PCR (sT, VP1)	FFPE	24510993
	0/85 breast cancers	USA	IHC (combintation of 3 antibodies against early proteins)	tissue microarray	27034991
	0/123 breast cancers	Algeria	PCR (not specified)	FFPE	25478862
	1/54 breast tumor specimen	Australia	PCR (LT)	fresh frozen biopsies	22916092
	0/58 breast cancers (0/58 adjacent normal tissue)	Belgium	deep sequencing	fresh frozen, FFPE	25884932
	TOTAL: 1/334 (0/58)
integumentary system	0/22 keratoacanthomas	Sweden	PCR (LT, VP1)	FFPE	27993945
	0/25 Spitz naevus
	3/41 basal cell carcinoma	Germany	PCR (VP1)	FFPE	22803598
	1/31 actinic keratosis	Germany	PCR (VP1)	FFPE	22803598
	1/8 squamous cell carcinoma in situ	Germany	PCR (VP1)	FFPE	22803598
	2/52 squamous cell carcinoma	Germany	PCR (VP1)	FFPE	22803598
	2/42 keratoacanthoma	Germany	PCR (VP1)	FFPE	22803598
	0/5 microcystic adnexal carcinoma	Germany	PCR (VP1)	FFPE	22803598
	0/14 atypical fibroxanthoma	Germany	PCR (VP1)	FFPE	22803598
	3/15 Kaposi sarcoma lesion samples (5/15 adjacent non-lesion samples)	France	PCR (not specified)	biopsies	25828563
	7/33 mycosis fungoides patients (cutaneous T cell lymphoma)	France	PCR (not specified)	biopsies	23642662		lesion sample of 7 patients were HPyV6 positive; non-lesion sample of 4 patients were HPyV6 positive
	0/4 Sézary syndrome (cutaneous T cell lymphoma)	France	PCR (not specified)	biopsies	23642662
	1/22 skin sample healthy individuals	France	PCR (not specified)	biopsies	23642662
	18/18 samples (6/6 patients) melanoma stage IV	Austria	PCR (sT)	FFPE	24943872		samples included 1 acanthoma, 3 keratoacanthoma and 14 cutaneous squamous cell carcinoma
	0/14 lesions from liver transplant patients with SCC or AK*	Finland	PCR (VP1)	biopsies	30632206		*squamous cell carcinoma or actinic keratosis
	5/127 non-lesions from liver transplant patients with SCC or AK	Finland	PCR (VP1)	biopsies	30632206
	2/80 healthy skin samples	Finland	PCR (VP1)	biopsies	30632206
	1/55 lesions from cutaneous T-cell lymphoma patients	Italy	PCR (VP1)	OCT embedded sections	29970537		OCT=optimal cutting temperature
	4/11 squamous cell carcinoma	UK	PCR (VP1)	skin lesion biopsies	30154763
	3/5 verrucous keratosis and other squamoproliferative lesions	UK	PCR (VP1)	skin lesion biopsies	30154763
	0/2 actinic keratoses	UK	PCR (VP1)	skin lesion biopsies	30154763
	11/59 mycosis fungoides patients (MF; cutaneous T cell lymphoma)	Italy	PCR (sT)	cryostatic sections, OCT-embedded	25809796
	0/4 Sézary syndrome (SS; cutaneous T cell lymphoma)	Italy	PCR (sT)	cryostatic sections, OCT-embedded	25809796
	2/12 cutaneous T cell lymphoma non-MF/non-SS	Italy	PCR (sT)	cryostatic sections, OCT-embedded	25809796
	0/16 cutaneous B cell lymphoma	Italy	PCR (sT)	cryostatic sections, OCT-embedded	25809796
	8/21 squamous cell carcinoma	Germany	PCR (LT)	FFPE	21900949
	1/18 basal cell carcinoma	Germany	PCR (LT)	FFPE	21900949
	1/20 melanoma	Germany	PCR (LT)	FFPE	21900949
	2/20 MCPyV-negative MCC	Germany	PCR (LT)	FFPE	21900949
	0/12 cutaneous T-cell leukemia	Germany	PCR (LT)	FFPE	21900949
	3/17 cutaneous B-cell leukemia	Germany	PCR (LT)	FFPE	21900949
	0/19 verrucal papillomas	France	PCR (VP3)	FFPE	25360634
	0/1 keratoacanthoma	France	PCR (VP3)	FFPE	25360634
	0/7 squamous carcinoma	France	PCR (VP3)	FFPE	25360634
	2/63 squamous cell carcinoma	Japan	PCR (LT)	FFPE	23682950
	1/50 basal cell carcinoma	Japan	PCR (LT)	FFPE	23682950
	2/47 melanoma	Japan	PCR (LT)	FFPE	23682950
	0/22 MCPyV-positive MCC and 0/6 MCPyV negative MCC	USA	PCR (LT, VP3, NCCR)	FFPE	21883367
	25/59 keratoacanthomas	Germany, the Netherlands	PCR (LT)	FFPE	27388771		8/13 PCR positive were also FISH positive
	23/109 basal cell carcinomas	Germany, the Netherlands	PCR (LT)	FFPE	27388771		4/5 PCR positive were also FISH positive
	8/86 squamous cell carcinomas	Germany, the Netherlands	PCR (LT)	FFPE	27388771		2/2 PCR positive were also FISH positive
	10/45 trichoblastomas	Germany, the Netherlands	PCR (LT)	FFPE	27388771
	0/195 squamous cell carcinoma	Sweden, Norway, Austria	deep sequencing	swabs lesions, FFPE, fresh frozen biopsies	23840382		82 swabs from lesions, 28 FFPE, 85 fresh frozen biopsies
	4/152 actinic keratosis	Sweden, Norway, Austria	deep sequencing	swabs lesions, FFPE, fresh frozen biopsies	23840382		60 swabs from lesions, 92 fresh frozen. HPyV6 positive were from fresh frozen biopsies
	0/164 keratoacnathoma	Sweden, Norway, Austria	deep sequencing	swabs lesions, FFPE, fresh frozen biopsies	23840382		72 FFPE, 92 fresh frozen biopsies
	0/8 SCC from bone marrow transplant patients	USA	PCR	FFPE	28679298
	1/8 SCC from chronic lymphocytic leukemia	USA	PCR	FFPE	28679298
	3/71 mycosis fungoides	Germany	PCR (not specified)	FFPE	20105814
	0/13 Sezary syndrome	Germany	PCR (not specified)	FFPE	20105814
	3/12 other cutaneous T-cell lymphoma	Germany	PCR (not specified)	FFPE	20105814
	0/14 cutaneous B-cell lymphona	Germany	PCR (not specified)	FFPE	20105814
	0/20 primary cutaneous CD30+ lymphotropic disorder	Germany	PCR (not specified)	FFPE	20105814
	0/3 mycosis fungoides (cutaneous T cell lymphoma)	France	deep sequencing	lesions	23096719
	0/3 Sézary syndrome (cutaneous T cell lymphoma)	France	deep sequencing	lesions	23096719
	0/20 basal cell carcinoma	Brazil	PCR (LT)	FFPE	33592613
	0/20 squamous cell carcinoma	Brazil	PCR (LT)	FFPE	33592613
	0/14 melanoma	Brazil	PCR (LT)	FFPE	33592613
	1/20 dermatofibrosarcoma protuberans	Brazil	PCR (LT)	FFPE	33592613
	1/15 Kaposi's sarcoma	Brazil	PCR (LT)	FFPE	33592613
	0/20 Merkel cell carcinoma	Brazil	PCR (LT)	FFPE	33592613
	0/30 actinic cheilitis	Brazil	PCR (not specified)	not specified	31281986
	0/25 actinic keratosis	Italy	PCR (sT)	biopsies	28207925
	0/19 squamous cell carcinoma	Italy	PCR (sT)	biopsies	28207925
	1/20 squamous cell carcinoma from immunocompromised patients	Italy	PCR (sT)	biopsies	28207925
	0/1 squamous cell carcinoma	Germany	PCR (LT) followed by hybridization to Luminex bead-coupled specific HPyV probe	FFPE	22495378
	0/3 squamous cell carcinomas from 1 renal, 1 lung, and 1 lung+heart transplant recipient	Germany	deep sequencing	biopsies	22488422
	6/116 cutaneous T-cell lymphoma	Germany	PCR (not specified)	FFPE	22105814
	0/14 cutaneous B-cell lymphoma	Germany	PCR (not specified)	FFPE	22105814
	0/3 Merkel cell carcinoma	Germany	PCR (LT), hybridization	FFPE	21613390
	0/50 skin cancers (0/10 normal tissue)	USA	IHC (combintation of 3 antibodies against early proteins)	tissue microarray	27034991
	0/88 meostheliomas (0/10 normal tissue)	USA	IHC (combintation of 3 antibodies against early proteins)	tissue microarray	27034991
	TOTAL: 164/2212 (8/229)
nervous system	0/39 glioblastoma	Japan	PCR (not specified)	FFPE	25685179
	0/9 brain tumors	Germany	PCR (LT), hybridization	FFPE	21613390
	0/325 gliomas	China	deep sequencing (RNA)	freshly frozen samples	27864420
	0/4 primary CNS lymphomas	USA	deep sequencing	fresh frozen	24023918
	0/261 brain tumors (0/21 normal tissue)	USA	IHC (combintation of 3 antibodies against early proteins)	tissue microarray	27034991
	TOTAL: 0/638 (0/21)
circulatory system	0/32 diffuse large B-cell lymphoma	USA	deep sequencing	not specified	24023918
	0/38 non-Hodgkin's lymphoma (0/3 normal tissue)	USA	IHC (combintation of 3 antibodies against early proteins)	tissue microarray	27034991
	0/2 chronic lymphocytic leukemia	USA	deep sequencing	not specified	24023918
	TOTAL: 0/72 (0/3)
endocrine system	0/43 neuroeendocrine tumors	Germany	PCR (LT), hybridization	FFPE	21613390
	0/1 carcinoid tumor of the thymus	Germany	PCR (LT), hybridization	FFPE	21613390
	0/4 medullary thyroid	Germany	PCR (LT), hybridization	FFPE	21613390
	0/5 thymoma	The Netherlands	PCR (not specified)	FFPE	25526237
	TOTAL: 0/53
skeleton	0/18 skull base chordomas	The Netherlands	PCR (not specified)	fresh frozen biopsies	29191533
	0/15 chondrosarcoma	The Netherlands	PCR (not specified)	fresh frozen biopsies	29191533
	TOTAL: 0/33

## Sheet: Sheet6
HPyV7
tissue	positive tumor samples (adjacent normal tissue)	country	methods	sample	PMID
oral cavity	1/38 tonsillar carcinoma (0/40 non-malignant tonsillar tissue)	Germany	PCR (VP1)	biopsies	27832373
	2/112 tonsillar carcinomas	Czech republic	PCR (LT)	FFPE and fresh frozen	26381295
	0/65 oral cavity (0/20 normal tissue)	USA	IHC (combintation of 3 antibodies against early proteins)	tissue microarray	27034991
	0/2 mucosal melanoma of the tongue	Sweden	PCR (sT, VP1)	FFPE	24510993
	0/1 mucosal melanoma of the oral cavity	Sweden	PCR (sT, VP1)	FFPE	24510993
	0/5 head and neck carcinoma of the lip	Finland	PCR (LT)	fresh frozen biopsies	29854304
	0/29 head and neck carcinoma in the oral cavity	Finland	PCR (LT)	fresh frozen biopsies	29854304
	0/23 head and neck carcinoma in the oropharynx	Finland	PCR (LT)	fresh frozen biopsies	29854304
	0/6 head and neck carcinoma in the nasopharynx	Finland	PCR (LT)	fresh frozen biopsies	29854304
	0/12 head and neck carcinoma in the hypopharynx	Finland	PCR (LT)	fresh frozen biopsies	29854304
	0/6 head and neck carcinoma in the larynx	Finland	PCR (LT)	fresh frozen biopsies	29854304
	0/7 juvenile nasopharyngeal angiofibroma	Finland	PCR (VP1)	fresh biopsies	30578435
	0/10 oral and oropharyngeal squamous cell carcinoma (0/10 adjacent normal tissue)	Finland	PCR (VP1)	fresh biopsies	30578435
	0/91 salivary gland tumors	Sweden	PCR (sT, VP1)	FFPE	29715110
	0/51 pleomorphic adenomas of the salivary gland	Italy	PCR (VP1)	fresh frozen biopsies	29224806
	1/28 Warthin's tumors	Italy	PCR (VP1)	fresh frozen biopsies	29224806
	0/5 salivary gland tumors (0/28 adjacent normal tissue from same patients)	Italy	PCR (VP1)	fresh frozen biopsies	29224806
	0/25 pleomorphic adenoma	Finland	PCR (VP1)	FFPE	34602506
	0/31 recurrent pleomorphic adenoma	Finland	PCR (VP1)	PCR (VP1)	34602506
	0/12 carcinoma ex pleomorphic adenoma	Finland	PCR (VP1)	PCR (VP1)	34602506
	TOTAL: 4/559 (0/98)
respiratory system	0/19 lung cancers	Germany	PCR (LT), hybridization	FFPE	21613390
	0/236 lung cancers	USA	IHC (combintation of 3 antibodies against early proteins)	tissue microarray	27034991
	0/9 mucosal melanoma of the nasal cavity	Sweden	PCR (sT, VP1)	FFPE	24510993
	0/88 mesotheliomas (0/10 normal tissue)	USA	IHC (combintation of 3 antibodies against early proteins)	tissue microarray	27034991
	0/87 lung cancers from non-smokers	Sweden	PCR (sT, VP1)	FFPE	31460811
	0/2 non-small cell lung carcinoma	USA	deep sequencing	not specified	24023918
	TOTAL: 0/441 (0/10)
digestive system	0/7 cancers of the digestive tract	Germany	PCR (LT), hybridization	FFPE	21613390
	0/36 stomach tumors (0/3 normal tissue)	USA	IHC (combintation of 3 antibodies against early proteins)	tissue microarray	27034991
	0/94 colon cancers (0/10 normal tissue)	USA	IHC (combintation of 3 antibodies against early proteins)	tissue microarray	27034991
	0/11 mucosal melanoma of the anus	Sweden	PCR (sT, VP1)	FFPE	24510993
	0/110 colon cancer (0/55 adjacent normal tissue)	Italy and Tunesia	PCR (VP1)	biopsies	33547809
	26/42 cholangiocarcinoma	The Netherlands	PCR (LT, sT), FISh, RNA-ISH, IHC (sT)	FFPE	32726909		FISH=fluorescence In Situ Hybridization; RNA-ISH=RNA In Situ Hybridization; IHC=Immunohistochemistry
	TOTAL: 26/300 (0/68)
excretory system	0/137 bladder cancers (0/6 normal tissue)	USA	IHC (combintation of 3 antibodies against early proteins)	tissue microarray	27034991
	0/65 renal cancers (0/10 normal tissue)	USA	IHC (combintation of 3 antibodies against early proteins)	tissue microarray	27034991
	0/8 tumors of the urinary tract that expressed LT as shown by IHC	USA	capture-based next sequencing	slides (not specified)	29765141		7 urothelial carcinoma and 1 collecting duct carcinoma
	0/1 renal tumor from a patient with Birt-Hogg-Dubé syndrome	Sweden	PCR (sT+VP1)	fresh frozen biopsy	25194921
	TOTAL: 0/211 (0/16)
reproductive system	0/12 mucosal melanoma of the cervix/vagina/vulva	Sweden	PCR (sT, VP1)	FFPE	24510993
	0/2 mucosal melanoma of the penis	Sweden	PCR (sT, VP1)	FFPE	24510993
	0/85 breast cancers	USA	IHC (combintation of 3 antibodies against early proteins)	tissue microarray	27034991
	0/123 breast cancer	Algeria	PCR (not specified)	FFPE	25478862
	1/54 breast tumor specimen	Australia	PCR (VP2)	fresh frozen biopsies	22916092
	0/58 breast cancers (0/58 adjacent normal tissue)	Belgium	deep sequencing	fresh frozen, FFPE	25884932
	TOTAL: 1/334 (0/58)
integumentary system	0/22 keratoacanthomas	Sweden	PCR (LT, VP1)	FFPE	27993945
	0/25 Spitz naevus	Sweden	PCR (LT, VP1)	FFPE	27993945
	0/41 basal cell carcinoma	Germany	PCR (VP1)	FFPE	22803598
	0/31 actinic keratosis	Germany	PCR (VP1)	FFPE	22803598
	0/8 squamous cell carcinoma in situ	Germany	PCR (VP1)	FFPE	22803598
	0/52 squamous cell carcinoma	Germany	PCR (VP1)	FFPE	22803598
	0/42 keratoacanthoma	Germany	PCR (VP1)	FFPE	22803598
	0/5 microcystic adnexal carcinoma	Germany	PCR (VP1)	FFPE	22803598
	0/14 atypical fibroxanthoma	Germany	PCR (VP1)	FFPE	22803598
	3/33 mycosis fungoides patients (cutaneous T cell lymphoma)	France	PCR (not specified)	biopsies	23642662		lesion sample of 3 patients were HPyV7 positive; non-lesion sample of 2 patients were HPyV7 positive
	0/4 Sézary syndrome (cutaneous T cell lymphoma)	France	PCR (not specified)	biopsies	23642662
	1/22 skin sample healthy individuals	France	PCR (not specified)	biopsies	23642662
	16/18 samples (6/6 patients) melanoma stage IV (14 SCC and 2 KA)	Austria	PCR (sT)	FFPE	24943872		samples included 1 acanthoma, 3 keratoacanthoma and 14 cutaneous squamous cell carcinoma
	1/15 Kaposi sarcoma lesion sample (2/15 adjacent non-lesion sample)	France	PCR (not specified)	biopsies	25828563		1 patient positive for for both lesion and non-lesion samples
	0/14 lesions from liver transplant patients with SCC or AK*	Finland	PCR (VP1)	biopsies	30632206		*squamous cell carcinoma or actinic keratosis
	1/127 non-lesions from liver transplant patients with SCC or AK	Finland	PCR (VP1)	biopsies	30632206
	0/80 healthy skin samples	Finland	PCR (VP1)	biopsies	30632206
	1/55 lesions from cutaneous T-cell lymphoma patients	Italy	PCR (VP1)	OCT embedded sections	29970537		OCT=optimal cutting temperature
	6/11 squamous cell carcinoma	UK	PCR (VP1)	skin lesion biopsies	30154763
	3/5 verrucous keratosis and other squamoproliferative lesions	UK	PCR (VP1)	skin lesion biopsies	30154763
	1/2 actinic keratoses	UK	PCR (VP1)	skin lesion biopsies	30154763
	0/59 mycosis fungoides patients (MF; cutaneous T cell lymphoma)	Italy	PCR (sT)	cryostatic sections, OCT-embedded	25809796
	0/4 Sézary syndrome (SS; cutaneous T cell lymphoma)	Italy	PCR (sT)	cryostatic sections, OCT-embedded	25809796
	0/12 cutaneous T cell lymphoma non-MF/non-SS	Italy	PCR (sT)	cryostatic sections, OCT-embedded	25809796
	0/16 cutaneous B cell lymphoma	Italy	PCR (sT)	cryostatic sections, OCT-embedded	25809796
	1/21 squamous cell carcinoma	Germany	PCR (LT)	FFPE	21900949
	1/18 basal cell carcinoma	Germany	PCR (LT)	FFPE	21900949
	0/20 melanoma	Germany	PCR (LT)	FFPE	21900949
	0/20 MCPyV-negative MCC	Germany	PCR (LT)	FFPE	21900949
	0/12 cutaneous T-cell leukemia	Germany	PCR (LT)	FFPE	21900949
	0/17 cutaneous B-cell leukemia	Germany	PCR (LT)	FFPE	21900949
	1/19 verrucal papillomas	France	PCR (VP3)	FFPE	25360634
	0/1 keratoacanthoma	France	PCR (VP3)	FFPE	25360634
	0/7 squamous carcinoma	France	PCR (VP3)	FFPE	25360634
	1/63 squamous cell carcinoma	Japan	PCR (LT)	FFPE	23682950
	2/50 basal cell carcinoma	Japan	PCR (LT)	FFPE	23682950
	2/47 melanoma	Japan	PCR (LT)	FFPE	23682950
	0/22 MCPyV-positive MCC and 0/6 MCPyV negative MCC	USA	PCR (LT, VP3, NCCR)	FFPE	21883367
	0/8 SCC from bone marrow transplant patients	USA	PCR	FFPE	28679298
	0/8 SCC from chronic lymphocytic leukemia	USA	PCR	FFPE	28679298
	1/71 mycosis fungoides	Germany	PCR (not specified)	FFPE	20105814
	0/13 Sezary syndrome	Germany	PCR (not specified)	FFPE	20105814
	0/12 other cutaneous T-cell lymphoma	Germany	PCR (not specified)	FFPE	20105814
	0/14 cutaneous B-cell lymphona	Germany	PCR (not specified)	FFPE	20105814
	0/20 primary cutaneous CD30+ lymphotropic disorder	Germany	PCR (not specified)	FFPE	20105814
	0/3 mycosis fungoides (cutaneous T cell lymphoma)	France	deep sequencing	lesions	23096719
	0/3 Sézary syndrome (cutaneous T cell lymphoma)	France	deep sequencing	lesions	23096719
	0/20 basal cell carcinoma	Brazil	PCR (LT)	FFPE	33592613
	0/20 squamous cell carcinoma	Brazil	PCR (LT)	FFPE	33592613
	0/14 melanoma	Brazil	PCR (LT)	FFPE	33592613
	0/20 dermatofibrosarcoma protuberans	Brazil	PCR (LT)	FFPE	33592613
	0/15 Kaposi's sarcoma	Brazil	PCR (LT)	FFPE	33592613
	0/20 Merkel cell carcinoma	Brazil	PCR (LT)	FFPE	33592613
	0/30 actinic cheilitis	Brazil	PCR (not specified)	not specified	31281986
	0/25 actinic keratosis	Italy	PCR (sT)	biopsies	28207925
	0/19 squamous cell carcinoma	Italy	PCR (sT)	biopsies	28207925
	0/20 squamous cell carcinoma from immunocompromised patients	Italy	PCR (sT)	biopsies	28207925
	0/1 squamous cell carcinoma	Germany	PCR (LT) followed by hybridization to Luminex bead-coupled specific HPyV probe	FFPE	22495378
	0/3 squamous cell carcinomas from 1 renal, 1 lung, and 1 lung+heart transplant recipient	Germany	deep sequencing	biopsies	22488422
	1/116 cutaneous T-cell lymphoma	Germany	PCR (not specified)	FFPE	22105814
	0/14 cutaneous B-cell lymphoma	Germany	PCR (not specified)	FFPE	22105814
	0/50 skin cancers (0/10 normal tissue)	USA	IHC (combintation of 3 antibodies against early proteins)	tissue microarray	27034991
	0/3 Merkel cell carcinoma	Germany	PCR (LT), hybridization	FFPE	21613390
	TOTAL: 41/1347 (4/254)
nervous system	0/39 glioblastoma	Japan	PCR (not specified)	FFPE	25685179
	0/9 brain tumors	Germany	PCR (LT), hybridization	FFPE	21613390
	0/325 gliomas	China	deep sequencing (RNA)	freshly frozen samples	27864420
	0/4 primary CNS lymphomas	USA	deep sequencing	fresh frozen	24023918
	0/261 brain tumors (0/21 normal tissue)	USA	IHC (combintation of 3 antibodies against early proteins)	tissue microarray	27034991
	1/8 ocular adnexal extranodal marginal zone B-cell lymphoma	Denmark	deep sequencing	fresh frozen biopsies	31129254
	TOTAL: 1/646 (0/21)
circulatory system	0/38 non-Hodgkin's lymphoma (0/3 normal tissue)	USA	IHC (combintation of 3 antibodies against early proteins)	tissue microarray	27034991
	0/32 diffuse large B-cell lymphoma	USA	deep sequencing	not specified	24023918
	0/2 chronic lymphocytic leukemia	USA	deep sequencing	not specified	24023918
	TOTAL: 0/72 (0/3)
endocrine system	0/1 carcinoid tumor of the thymus	Germany	PCR (LT), hybridization	FFPE	21613390
	0/4 medullary thyroid	Germany	PCR (LT), hybridization	FFPE	21613390
	0/43 neuroendocrine tumors	Germany	PCR (LT), hybridization	FFPE	21613390
	24/37 thymoma	The Netherlands	PCR (LT, sT), FISh, RNA-ISH, IHC (sT)	FFPE	30628176, 25526237		numbers is for PCR (LT); HPyV7 with PCR (st): 11/42; 3 sT positive were not positive with LT; 18 were only positive for LT
	TOTAL: 24/85
skeleton	0/18 skull base chordomas	The Netherlands	PCR (not specified)	fresh frozen biopsies	29191533
	0/15 chondrosarcoma
	TOTAL: 0/33

## Sheet: Sheet7
TSPyV
tissue	positive tumor samples (adjacent normal tissue)	country	methods	sample	PMID
oral cavity	0/38 tonsillar carcinoma (0/40 non-malignant tonsillar tissue)	Germany	PCR (VP1)	biospies	27832373
	0/65 oral cavity (0/20 normal tissue)	USA	IHC (combintation of 3 antibodies against early proteins)	tissue microarray	27034991
	0/91 salivary gland tumors	Sweden	PCR (sT, VP1)	FFPE	29715110
	0/51 pleomorphic adenomas	Italy	PCR (VP1)	fresh frozen biopsies	29224806
	0/28 Warthin's tumors (0/28 adjacent normal tissue from same patients)	Italy	PCR (VP1)	fresh frozen biopsies	29224806
	0/5 salivary gland tumors	Italy	PCR (VP1)	fresh frozen biopsies	29224806
	0/25 pleomorphic adenoma	Finland	PCR (VP1)	FFPE	34602506
	0/31 recurrent pleomorphic adenoma	Finland	PCR (VP1)	FFPE	34602506
	0/12 carcinoma ex pleomorphic adenoma	Finland	PCR (VP1)	FFPE	34602506
	0/5 head and neck carcinoma of the lip	Finland	PCR (LT)	fresh frozen biopsies	29854304
	0/29 head and neck carcinoma in the oral cavity	Finland	PCR (LT)	fresh frozen biopsies	29854304
	0/23 head and neck carcinoma in the oropharynx	Finland	PCR (LT)	fresh frozen biopsies	29854304
	0/6 head and neck carcinoma in the nasopharynx	Finland	PCR (LT)	fresh frozen biopsies	29854304
	0/12 head and neck carcinoma in the hypopharynx	Finland	PCR (LT)	fresh frozen biopsies	29854304
	0/6 head and neck carcinoma in the larynx	Finland	PCR (LT)	fresh frozen biopsies	29854304
	0/7 juvenile nasopharyngeal angiofibroma	Finland	PCR (VP1)	fresh biopsies	30578435
	0/10 oral and oropharyngeal squamous cell carcinoma (0/10 adjacent normal tissue)	Finland	PCR (VP1)	fresh biopsies	30578435
	0/2 mucosal melanoma of the tongue	Sweden	PCR (sT, VP1)	FFPE	24510993
	0/1 mucosal melanoma of the oral cavity	Sweden	PCR (sT, VP1)	FFPE	24510993
	TOTAL: 0/447 (0/98)
respiratory system	0/236 lung cancers	USA	IHC (combintation of 3 antibodies against early proteins)	tissue microarray	27034991
	0/19 lung cancers	Germany	PCR (LT), hybridization	FFPE	21613390
	0/88 meostheliomas (0/10 normal tissue)	USA	IHC (combintation of 3 antibodies against early proteins)	tissue microarray	27034991
	1/25 lung adenocarcinoma	China	deep sequencing	not specified	33595122		the 25 samples were pooled in 5 groups of 5 different samples each. One pooled group contained TSPyV sequences
	0/87 lung cancers from non-smokers	Sweden	PCR (sT, VP1)	FFPE	31460811
	0/2 non-small cell lung carcinoma	USA	deep sequencing	not specified	24023918
	TOTAL: 1/457 (0/10)
digestive system	0/7 cancers of the digestive tract	Germany	PCR (LT), hybridization	FFPE	21613390
	0/36 stomach tumors (0/3 normal tissue)	USA	IHC (combintation of 3 antibodies against early proteins)	tissue microarray	27034991
	0/94 colon cancers (0/10 normal tissue)	USA	IHC (combintation of 3 antibodies against early proteins)	tissue microarray	27034991
	0/11 mucosal melanoma of the anus	Sweden	PCR (sT, VP1)	FFPE	24510993
	TOTAL: 0/148 (0/13)
excretory system	0/137 bladder cancers (0/6 normal tissue)	USA	IHC (combintation of 3 antibodies against early proteins)	tissue microarray	27034991
	0/65 renal cancers (0/10 normal tissue)	USA	IHC (combintation of 3 antibodies against early proteins)	tissue microarray	27034991
	0/8 tumors of the urinary tract that expressed LT as shown by IHC	USA	capture-based next sequencing	slides (not specified)	29765141		7 urothelial carcinoma and 1 collecting duct carcinoma
	0/1 renal tumor from a patient with Birt-Hogg-Dubé syndrome	Sweden	PCR (sT+VP1)	fresh frozen biopsy	25194921
	TOTAL: 0/211 (0/16)
reproductive system	0/85 breast cancers	USA	IHC (combintation of 3 antibodies against early proteins)	tissue microarray	27034991
	0/92 cervical samples with >CIN2+	African continent	PCR (not specified)	biopsies	27013741
	0/123 breast cancer	Algeria	PCR (not specified)	FFPE	25478862
	1/54 breast tumor specimen	Australia	PCR (VP1)	fresh frozen biopsies	22916092
	0/58 breast cancers (0/58 adjacent normal tissue)	Belgium	deep sequencing	fresh frozen, FFPE	25884932
	0/2 mucosal melanoma of the penis	Sweden	PCR (sT, VP1)	FFPE	24510993
	0/12 mucosal melanoma of the cervix, vagina, vulva	Sweden	PCR (sT, VP1)	FFPE	24510993
	TOTAL: 1/426 (0/58)
integumental system	0/22 keratoacanthomas	Sweden	PCR (LT, VP1)	FFPE	27993945
	0/25 Spitz naevus	Sweden	PCR (LT, VP1)	FFPE	27993945
	0/41 basal cell carcinoma	Germany	PCR (VP1)	FFPE	22803595
	0/31 actinic keratosis	Germany	PCR (VP1)	FFPE	22803595
	0/8 squamous cell carcinoma in situ	Germany	PCR (VP1)	FFPE	22803595
	0/52 squamous cell carcinoma	Germany	PCR (VP1)	FFPE	22803595
	0/42 keratoacanthoma	Germany	PCR (VP1)	FFPE	22803595
	0/5 microcystic adnexal carcinoma	Germany	PCR (VP1)	FFPE	22803595
	0/14 atypical fibroxanthoma
	0/15 Kaposi sarcoma lesion samples (0/15 adjacent non-lesion samples)	France	PCR (not specified)	biopsies	25828563
	0/33 mycosis fungoides patients (cutaneous T cell lymphoma)	France	PCR (not specified)	biopsies	23642662
	0/4 Sézary syndrome (cutaneous T cell lymphoma)	France	PCR (not specified)	biopsies	23642662
	0/22 skin sample healthy individuals	France	PCR (not specified)	biopsies	23642662
	4/18 samples (3/6 patients) melanoma stage IV (all SCC)	Austria	PCR (sT)	FFPE	24943872		samples included 1 acanthoma, 3 keratoacanthoma and 14 cutaneous squamous cell carcinoma
	1/14 lesions from liver transplant patients with SCC or AK*	Finland	PCR (VP1)	biopsies	30632206		*squamous cell carcinoma or actinic keratosis
	0/127 non-lesions from liver transplant patients with SCC or AK	Finland	PCR (VP1)	biopsies	30632206
	0/80 healthy skin samples	Finland	PCR (VP1)	biopsies	30632206
	0/11 squamous cell carcinoma	UK	PCR (VP1)	skin lesion biopsies	30154763
	0/5 verrucous keratosis and other squamoproliferative lesions	UK	PCR (VP1)	skin lesion biopsies	30154763
	0/2 actinic keratoses	UK	PCR (VP1)	skin lesion biopsies	30154763
	0/59 mycosis fungoides patients (MF; cutaneous T cell lymphoma)	Italy	PCR (LT)	cryostatic sections, OCT-embedded	25809796
	0/4 Sézary syndrome (SS; cutaneous T cell lymphoma)	Italy	PCR (LT)	cryostatic sections, OCT-embedded	25809796
	0/12 cutaneous T cell lymphoma non-MF/non-SS	Italy	PCR (LT)	cryostatic sections, OCT-embedded	25809796
	0/16 cutaneous B cell lymphoma	Italy	PCR (LT)	cryostatic sections, OCT-embedded	25809796
	0/8 SCC from bone marrow transplant patients	USA	PCR	FFPE	28679298
	0/8 SCC from chronic lymphocytic leukemia	USA	PCR	FFPE	28679298
	0/71 mycosis fungoides	Germany	PCR (not specified)	FFPE	20105814
	0/13 Sezary syndrome	Germany	PCR (not specified)	FFPE	20105814
	0/12 other cutaneous T-cell lymphoma	Germany	PCR (not specified)	FFPE	20105814
	0/14 cutaneous B-cell lymphona	Germany	PCR (not specified)	FFPE	20105814
	0/20 primary cutaneous CD30+ lymphotropic disorder	Germany	PCR (not specified)	FFPE	20105814
	0/3 mycosis fungoides (cutaneous T cell lymphoma)	France	deep sequencing	lesions	23096719
	0/3 Sézary syndrome (cutaneous T cell lymphoma)	France	deep sequencing	lesions	23096719
	0/20 basal cell carcinoma	Brazil	PCR (LT)	FFPE	33592613
	0/20 squamous cell carcinoma	Brazil	PCR (LT)	FFPE	33592613
	0/14 melanoma	Brazil	PCR (LT)	FFPE	33592613
	0/20 dermatofibrosarcoma protuberans	Brazil	PCR (LT)	FFPE	33592613
	0/15 Kaposi's sarcoma	Brazil	PCR (LT)	FFPE	33592613
	0/20 Merkel cell carcinoma	Brazil	PCR (LT)	FFPE	33592613
	0/1 keratoacanthoma from a renal transplant patient	Japan	PCR (LT, VP1, NCCR)	FFPE	26538801
	0/6 squamous cell carcinoma samples from the same patient	Japan	PCR (LT, VP1, NCCR)	FFPE	26538801
	0/2 squamous cell carcinoma in situ samples from the same patient	Japan	PCR (LT, VP1, NCCR)	FFPE	26538801
	0/1 squamous cell carcinoma	Germany	PCR (LT) followed by hybridization to Luminex bead-coupled specific HPyV probe	FFPE	22495378
	0/3 squamous cell carcinomas from 1 renal, 1 lung, and 1 lung+heart transplant recipient	Germany	deep sequencing	biopsies	22488422
	0/116 cutaneous T-cell lymphoma	Germany	PCR (not specified)	FFPE	22105814
	0/14 cutaneous B-cell lymphoma
	0/3 Merkel cell carcinoma	Germany	PCR (LT), hybridization	FFPE	21613390
	0/50 skin cancers (0/10 normal tissue)	USA	IHC (combintation of 3 antibodies against early proteins)	tissue microarray	27034991
	TOTAL: 5/890 (0/254)
nervous system	0/261 brain tumors (0/21 normal tissue)	USA	IHC (combintation of 3 antibodies against early proteins)	tissue microarray	27034991
	0/9 brain tumors	Germany	PCR (LT), hybridization	FFPE	21613390
	0/325 gliomas	China	deep sequencing (RNA)	freshly frozen samples	27864420
	0/4 primary CNS lymphomas	USA	deep sequencing	fresh frozen	24023918
	TOTAL: 0/599 (0/21)
circulatory system	0/38 non-Hodgkin's lymphoma (0/3 normal tissue)	USA	IHC (combintation of 3 antibodies against early proteins)	tissue microarray	27034991
	0/32 diffuse large B-cell lymphoma	USA	deep sequencing	not specified	24023918
	0/2 chronic lymphocytic leukemia	USA	deep sequencing	not specified	24023918
	0/1 carcinoid tumor of the thymus	Germany	PCR (LT), hybridization	FFPE	21613390
	TOTAL: 0/73 (0/3)
endocrine system	0/43 endocrine tumors	Germany	PCR (LT)	FFPE	21613390		9 brain, 1 thymus, 7 gastorintestinal tract, 19 lung, 3 skin, 4 thyroid gland
	0/4 medullary thyroid cancers	Germany	PCR (LT), hybridization	FFPE	21613390
	TOTAL: 0/47

## Sheet: Sheet8
HPyV9
tissue	positive tumor samples (adjacent normal tissue)	country	methods	sample	PMID
oral cavity	0/38 tonsillar carcinoma (0/40 non-malignant tonsillar tissue)	Germany	PCR (VP1)	biopsies	27832373
	0/65 oral cavity (0/20 normal tissue)	USA	IHC (combintation of 3 antibodies against early proteins)	tissue microarray	27034991
	0/25 pleomorphic adenoma	Finland	PCR (VP1)	FFPE	34602506
	0/31 recurrent pleomorphic adenoma	Finland	PCR (VP1)	FFPE	34602506
	0/12 carcinoma ex pleomorphic adenoma	Finland	PCR (VP1)	FFPE	34602506
	0/91 salivary gland tumors	Sweden	PCR (sT, VP1)	FFPE	29715110
	0/51 pleomorphic adenomas	Italy	PCR (VP1)	fresh frozen biopsies	29224806
	0/28 Warthin's tumors	Italy	PCR (VP1)	fresh frozen biopsies	29224806
	0/5 salivary gland tumors	Italy	PCR (VP1)	fresh frozen biopsies	29224806
	0/28 adjacent normal tissue from same patients	Italy	PCR (VP1)	fresh frozen biopsies	29224806
	0/5 head and neck carcinoma of the lip	Finland	PCR (LT)	fresh frozen biopsies	29854304
	0/29 head and neck carcinoma in the oral cavity	Finland	PCR (LT)	fresh frozen biopsies	29854304
	0/23 head and neck carcinoma in the oropharynx	Finland	PCR (LT)	fresh frozen biopsies	29854304
	0/6 head and neck carcinoma in the nasopharynx	Finland	PCR (LT)	fresh frozen biopsies	29854304
	0/12 head and neck carcinoma in the hypopharynx	Finland	PCR (LT)	fresh frozen biopsies	29854304
	0/6 head and neck carcinoma in the larynx	Finland	PCR (LT)	fresh frozen biopsies	29854304
	0/7 juvenile nasopharyngeal angiofibroma	Finland	PCR (VP1)	fresh biopsies	30578435
	0/10 oral and oropharyngeal squamous cell carcinoma (0/10 adjacent normal tissue)	Finland	PCR (VP1)	fresh biopsies	30578435
	0/2 mucosal melanoma of the tongue	Sweden	PCR (sT, VP1)	FFPE	24510993
	0/1 mucosal melanoma of the oral cavity	Sweden	PCR (sT, VP1)	FFPE	24510993
	TOTAL: 0/475 (0/70)
respiratory system	0/236 lung cancers	USA	IHC (combintation of 3 antibodies against early proteins)	tissue microarray	27034991
	0/87 lung cancers from non-smokers	Sweden	PCR (sT, VP1)	FFPE	31460811
	0/2 non-small cell lung carcinoma	USA	deep sequencing	not specified	24023918
	0/88 mesotheliomas (0/10 normal tissue)	USA	IHC (combintation of 3 antibodies against early proteins)	tissue microarray	27034991
	TOTAL: 0/413 (0/10)
digestive system	0/36 stomach tumors (0/3 normal tissue)	USA	IHC (combintation of 3 antibodies against early proteins)	tissue microarray	27034991
	0/94 colon cancers (0/10 normal tissue)	USA	IHC (combintation of 3 antibodies against early proteins)	tissue microarray	27034991
	0/110 colon cancer (0/55 adjacent normal tissue)	Italy and Tunesia	PCR (VP1)	biopsies	33547809
	0/11 mucosal melanoma of the anus	Sweden	PCR (sT, VP1)	FFPE	24510993
	TOTAL: 0/260 (0/68)
excretory system	0/89 malignant renal tumors	Hungary	PCR (VP1)	FFPE	27198658
	0/23 benign renal neoplasma	Hungary	PCR (VP1)	FFPE	27198658
	0/76 bladder cancer	Hungary	PCR (VP1)	FFPE	27198658
	0/8 tumors of the urinary tract that expressed LT as shown by IHC	USA	capture-based next sequencing	slides (not specified)	29765141		7 urothelial carcinoma and 1 collecting duct carcinoma
	0/1 renal tumor from a patient with Birt-Hogg-Dubé syndrome	Sweden	PCR (sT+VP1)	fresh frozen biopsy	25194921
	0/137 bladder cancers (0/6 normal tissue)	USA	IHC (combintation of 3 antibodies against early proteins)	tissue microarray	27034991
	0/65 renal cancers (0/10 normal tissue)	USA	IHC (combintation of 3 antibodies against early proteins)	tissue microarray	27034991
	TOTAL: 0/399 (0/16)
reproductive system	0/58 breast cancers (0/58 adjacent normal tissue)	Belgium	deep sequencing	fresh frozen, FFPE	25884932
	0/123 breast cancers	Algeria	PCR (not specified)	FFPE	25478862
	0/2 mucosal melanoma of the penis	Sweden	PCR (sT, VP1)	FFPE	24510993
	0/12 mucosal melanoma of the cervix, vagina, vulva	Sweden	PCR (sT, VP1)	FFPE	24510993
	0/85 breast cancers	USA	IHC (combintation of 3 antibodies against early proteins)	tissue microarray	27034991
	TOTAL: 0/280 (0/58)
integumentary system	0/22 keratoacanthomas	Sweden	PCR (LT, VP1)	FFPE	27993945
	0/25 Spitz naevus	Sweden	PCR (LT, VP1)	FFPE	27993945
	0/41 basal cell carcinoma	Germany	PCR (VP1)	FFPE	22803595
	0/31 actinic keratosis	Germany	PCR (VP1)	FFPE	22803595
	0/8 squamous cell carcinoma in situ	Germany	PCR (VP1)	FFPE	22803595
	0/52 squamous cell carcinoma	Germany	PCR (VP1)	FFPE	22803595
	0/42 keratoacanthoma	Germany	PCR (VP1)	FFPE	22803595
	0/5 microcystic adnexal carcinoma	Germany	PCR (VP1)	FFPE	22803595
	0/14 atypical fibroxanthoma	Germany	PCR (VP1)	FFPE	22803595
	0/15 kaposi sarcoma lesion samples	France	PCR (not specified)	biopsies	25828563
	0/15 adjacent non-lesion samples	France	PCR (not specified)	biopsies	25828563
	0/33 mycosis fungoides patients (cutaneous T cell lymphoma)	France	PCR (not specified)	biopsies	23642662
	0/4 Sézary syndrome (cutaneous T cell lymphoma)	France	PCR (not specified)	biopsies	23642662
	0/22 skin sample healthy individuals	France	PCR (not specified)	biopsies	23642662
	1/18 samples (1/6 patients) melanoma stage IV (sample=SCC)	Austria	PCR (sT)	FFPE	24943872		samples included 1 acanthoma, 3 keratoacanthoma and 14 cutaneous squamous cell carcinoma
	0/14 lesions from liver transplant patients with SCC or AK*	Finland	PCR (VP1)	biopsies	30632206		*squamous cell carcinoma or actinic keratosis
	0/127 non-lesions from liver transplant patients with SCC or AK	Finland	PCR (VP1)	biopsies	30632206
	0/80 healthy skin samples	Finland	PCR (VP1)	biopsies	30632206
	0/55 lesions from cutaneous T-cell lymphoma patients	Italy	PCR (VP2)	OCT embedded sections	29970537		OCT=optimal cutting temperature
	1/11 squamous cell carcinoma	UK	PCR (VP1)	skin lesion biopsies	30154763
	0/5 verrucous keratosis and other squamoproliferative lesions	UK	PCR (VP1)	skin lesion biopsies	30154763
	0/2 actinic keratoses	UK	PCR (VP1)	skin lesion biopsies	30154763
	0/8 SCC from bone marrow transplant patients	USA	PCR	FFPE	28679298
	0/8 SCC from chronic lymphocytic leukemia	USA	PCR	FFPE	28679298
	0/3 mycosis fungoides (cutaneous T cell lymphoma)	France	deep sequencing	lesions	23096719
	0/3 Sézary syndrome (cutaneous T cell lymphoma)	France	deep sequencing	lesions	23096719
	0/20 basal cell carcinoma	Brazil	PCR (LT)	FFPE	33592613
	0/20 squamous cell carcinoma	Brazil	PCR (LT)	FFPE	33592613
	0/14 melanoma	Brazil	PCR (LT)	FFPE	33592613
	0/20 dermatofibrosarcoma protuberans	Brazil	PCR (LT)	FFPE	33592613
	0/15 Kaposi's sarcoma	Brazil	PCR (LT)	FFPE	33592613
	0/20 Merkel cell carcinoma	Brazil	PCR (LT)
	0/3 squamous cell carcinomas from 1 renal, 1 lung, and 1 lung+heart transplant recipient	Germany	deep sequencing	biopsies	22488422
	0/50 skin cancers (0/10 normal tissue)	USA	IHC (combintation of 3 antibodies against early proteins)	tissue microarray	27034991
	TOTAL: 2/618 (0/217)
nervous system	0/39 glioblastoma	Japan	PCR (not specified)	FFPE	25685179
	0/325 gliomas	China	deep sequencing (RNA)	freshly frozen samples	27864420
	0/4 primary CNS lymphomas	USA	deep sequencing	fresh frozen	24023918
	0/261 brain tumors (0/21 normal tissue)	USA	IHC (combintation of 3 antibodies against early proteins)	tissue microarray	27034991
	TOTAL: 0/629 (0/21)
circulatory system	0/2 chronic lymphocytic leukemia	USA	deep sequencing	not specified	24023918
	0/38 non-Hodgkin's lymphoma (0/3 normal tissue)	USA	IHC (combintation of 3 antibodies against early proteins)	tissue microarray	27034991
	0/32 diffuse large B-cell lymphoma	USA	deep sequencing	not specified	24023918
	0/27 chronic lymphocytic leukemia (0/18 healthy donors)	Japan	PCR (VP1)	serum	22658224
	1/1 whole blood from one acute myeloid leukemia patient	Germany	PCR (VP1)	fresh blood sample	21307194
	TOTAL: 1/100 (0/21)

## Sheet: Sheet9
HPyV10/MWPyV/MXPyV
tissue	positive tumor samples (adjacent normal tissue)	country	methods	sample	PMID
oral cavity	7/38 tonsillar carcinoma (0/40 non-malignant tonsillar tissue)	Germany	PCR (VP1)	biopsies	27832373
	0/65 oral cavity (0/20 normal tissue)	USA	IHC (combintation of 3 antibodies against early proteins)	tissue microarray	27034991
	0/5 head and neck carcinoma of the lip	USA	PCR (LT)	fresh frozen biopsies	29854304
	0/29 head and neck carcinoma in the oral cavity	USA	PCR (LT)	fresh frozen biopsies	29854304
	0/23 head and neck carcinoma in the oropharynx	USA	PCR (LT)	fresh frozen biopsies	29854304
	0/6 head and neck carcinoma in the nasopharynx	USA	PCR (LT)	fresh frozen biopsies	29854304
	0/12 head and neck carcinoma in the hypopharynx	USA	PCR (LT)	fresh frozen biopsies	29854304
	0/6 head and neck carcinoma in the larynx	USA	PCR (LT)	fresh frozen biopsies	29854304
	0/7 juvenile nasopharyngeal angiofibroma	Finland	PCR (VP1)	fresh biopsies	30578435
	0/10 oral and oropharyngeal squamous cell carcinoma (0/10 adjacent normal tissue)	Finland	PCR (VP1)	fresh biopsies	30578435
	0/91 salivary gland tumors	Sweden	PCR (sT, VP1)	FFPE	29715110
	1/25 pleomorphic adenoma	Finland	PCR (VP1)	FFPE	34602506
	0/31 recurrent pleomorphic adenoma	Finland	PCR (VP1)	FFPE	34602506
	0/12 carcinoma ex pleomorphic adenoma	Finland	PCR (VP1)	FFPE	34602506
	0/2 mucosal melanoma of the tongue	Sweden	PCR (sT, VP1)	FFPE	24510993
	0/1 mucosal melanoma in the oral cavity	Sweden	PCR (sT, VP1)	FFPE	24510993
	TOTAL: 8/363 (0/70)
respiratory system	0/4 (small cell carcinoma)	Hungary	PCR (LT)	FFPE	28965121
	0/17 (SCC)	Hungary	PCR (LT)	FFPE	28965121
	0/71 (adenocarcinoma)	Hungary	PCR (LT)	FFPE	28965121
	0/2 (large-cell neuroendocrine carcinoma)	Hungary	PCR (LT)	FFPE	28965121
	0/4 (mixed-type carcinoma)	Hungary	PCR (LT)	FFPE	28965121
	0/2 (non-differentiated lung carcinoma)	Hungary	PCR (LT)	FFPE	28965121
	0/47 non-carcerous lung tissue	Hungary	PCR (LT)	FFPE	28965121
	0/87 lung cancers from non-smokers	Sweden	PCR (sT, VP1)	FFPE	31460811
	0/2 non-small cell lung carcinoma	USA	deep sequencing	not specified	24023918
	0/236 lung cancers	USA	IHC (combintation of 3 antibodies against early proteins)	tissue microarray	27034991
	0/88 meostheliomas (0/10 normal tissue)	USA	IHC (combintation of 3 antibodies against early proteins)	tissue microarray	27034991
	0/9 mucosal melanoma in the nasal cavity	Sweden	PCR (sT, VP1)	FFPE	24510993
	TOTAL: 0/569 (0/10)
digestive system	0/36 stomach tumors (0/3 normal tissue)	USA	IHC (combintation of 3 antibodies against early proteins)	tissue microarray	27034991
	0/94 colon cancers (0/10 normal tissue)	USA	IHC (combintation of 3 antibodies against early proteins)	tissue microarray	27034991
	0/11 mucosal melanoma of the anus	Sweden	PCR (sT, VP1)	FFPE	24510993
	TOTAL: 0/141 (0/13)
excretory system	0/137 bladder cancers (0/6 normal tissue)	USA	IHC (combintation of 3 antibodies against early proteins)	tissue microarray	27034991
	0/65 renal cancers (0/10 normal tissue)	USA	IHC (combintation of 3 antibodies against early proteins)	tissue microarray	27034991
	0/8 tumors of the urinary tract that expressed LT as shown by IHC	USA	capture-based next sequencing	slides (not specified)	29765141		7 urothelial carcinoma and 1 collecting duct carcinoma
	0/1 renal tumor from a patient with Birt-Hogg-Dubé syndrome	Sweden	PCR (sT+VP1)	fresh frozen biopsy	25194921
	TOTAL: 0/211 (0/16)
reproductive system	0/85 breast cancers	USA	IHC (combintation of 3 antibodies against early proteins)	tissue microarray	27034991
	0/58 breast cancers (0/58 adjacent normal tissue)	Belgium	deep sequencing	fresh frozen, FFPE	25884932
	0/2 mucosal melanoma of the penis	Sweden	PCR (sT, VP1)	FFPE	24510993
	0/12 mucosal melanoma of the cervix, vagina, or vulva	Sweden	PCR (sT, VP1)	FFPE	24510993
	TOTAL: 0/157 (0/58)
integumentary system	13/18 samples (5/6 patients) melanoma stage IV (2 KA and 11 SCC)	Austria	PCR (sT)	FFPE	24943872		samples included 1 acanthoma, 3 keratoacanthoma and 14 cutaneous squamous cell carcinoma
	0/20 basal cell carcinoma	Brazil	PCR (LT)	FFPE	33592613
	0/20 squamous cell carcinoma	Brazil	PCR (LT)	FFPE	33592613
	0/14 melanoma	Brazil	PCR (LT)	FFPE	33592613
	0/20 dermatofibrosarcoma protuberans	Brazil	PCR (LT)	FFPE	33592613
	0/15 Kaposi's sarcoma	Brazil	PCR (LT)	FFPE	33592613
	0/20 Merkel cell carcinoma	Brazil	PCR (LT)	FFPE	33592613
	0/3 mycosis fungoides (cutaneous T cell lymphoma)	France	deep sequencing	lesions	23096719
	0/3 Sézary syndrome (cutaneous T cell lymphoma)	France	deep sequencing	lesions	23096719
	0/14 lesions from liver transplant patients with SCC or AK*	Finland	PCR (VP1)	biopsies	30632206		*squamous cell carcinoma or actinic keratosis
	0/127 non-lesions from liver transplant patients with SCC or AK	Finland	PCR (VP1)	biopsies	30632206
	0/80 healthy skin samples	Finland	PCR (VP1)	biopsies	30632206
	0/50 skin cancers (0/10 normal tissue)	USA	IHC (combintation of 3 antibodies against early proteins)	tissue microarray	27034991
	0/55 lesions from cutaneous T-cell lymphoma patients	Italy	PCR (VP1)	OCT embedded sections	29970537		OCT=optimal cutting temperature
	0/3 squamous cell carcinomas from 1 renal, 1 lung, and 1 lung+heart transplant recipient	Germany	deep sequencing	biopsies	22488422
	0/8 SCC from bone marrow transplant patients	USA	PCR	FFPE	28679298
	0/8 SCC from chronic lymphocytic leukemia	USA	PCR	FFPE	28679298
	TOTAL: 13/271 (0/217)
nervous system	0/261 brain tumors (0/21 normal tissue)	USA	IHC (combintation of 3 antibodies against early proteins)	tissue microarray	27034991
	0/38 non-Hodgkin's lymphoma (0/3 normal tissue)	USA	IHC (combintation of 3 antibodies against early proteins)	tissue microarray	27034991
	0/325 gliomas	China	deep sequencing (RNA)	freshly frozen samples	27864420
	0/4 primary CNS lymphomas	USA	deep sequencing	fresh frozen	24023918
	TOTAL: 0/628 (0/24)
circulatory system	0/32 diffuse large B-cell lymphoma	USA	deep sequencing	not specified	24023918
	0/2 chronic lymphocytic leukemia	USA	deep sequencing	not specified	24023918
	TOTAL: 0/34

## Sheet: Sheet10
STLPyV
tissue	positive tumor samples (adjacent normal tissue)	country	methods	sample	PMID
oral cavity	0/38 tonsillar carcinoma (0/40 non-malignant tonsillar tissue)	Germany	PCR (VP1)	biopsies	27832373
	0/65 oral cavity (0/20 normal tissue)	USA	IHC (combintation of 3 antibodies against early proteins)	tissue microarray	27034991
	0/5 head and neck carcinoma of the lip	Finland	PCR (LT)	fresh frozen biopsies	29854304
	0/29 head and neck carcinoma in the oral cavity	Finland	PCR (LT)	fresh frozen biopsies	29854304
	0/23 head and neck carcinoma in the oropharynx	Finland	PCR (LT)	fresh frozen biopsies	29854304
	0/6 head and neck carcinoma in the nasopharynx	Finland	PCR (LT)	fresh frozen biopsies	29854304
	0/12 head and neck carcinoma in the hypopharynx	Finland	PCR (LT)	fresh frozen biopsies	29854304
	0/6 head and neck carcinoma in the larynx	Finland	PCR (LT)	fresh frozen biopsies	29854304
	0/7 juvenile nasopharyngeal angiofibroma	Finland	PCR (VP1)	fresh biopsies	30578435
	0/10 oral and oropharyngeal squamous cell carcinoma (0/10 adjacent normal tissue)	Finland	PCR (VP1)	fresh biopsies	30578435
	0/25 pleomorphic adenoma of the salivary gland	Finland	PCR (VP1)	FFPE	34602506
	0/31 recurrent pleomorphic adenoma	Finland	PCR (VP1)	FFPE	34602506
	0/12 carcinoma ex pleomorphic adenoma	Finland	PCR (VP1)	FFPE	34602506
	TOTAL: 0/269 (0/70)
respiratory system	0/4 (small cell carcinoma)	Hungary	PCR (LT)	FFPE	28965121
	0/17 (SCC)	Hungary	PCR (LT)	FFPE	28965121
	0/71 (adenocarcinoma)	Hungary	PCR (LT)	FFPE	28965121
	0/2 (large-cell neuroendocrine carcinoma)	Hungary	PCR (LT)	FFPE	28965121
	0/4 (mixed-type carcinoma)	Hungary	PCR (LT)	FFPE	28965121
	0/2 (non-differentiated lung carcinoma)	Hungary	PCR (LT)	FFPE	28965121
	0/47 non-carcerous lung tissue	Hungary	PCR (LT)	FFPE	28965121
	0/2 non-small cell lung carcinoma	USA	deep sequencing	not specified	24023918
	0/236 lung cancers	USA	IHC (combintation of 3 antibodies against early proteins)	tissue microarray	27034991
	0/88 mesotheliomas (0/10 normal tissue)	USA	IHC (combintation of 3 antibodies against early proteins)	tissue microarray	27034991
	TOTAL: 0/473 (0/10)
digestive system	0/36 stomach tumors (0/3 normal tissue)	USA	IHC (combintation of 3 antibodies against early proteins)	tissue microarray	27034991
	0/94 colon cancers (0/10 normal tissue)	USA	IHC (combintation of 3 antibodies against early proteins)	tissue microarray	27034991
	TOTAL: 0/130 (0/13)
excretory system	0/137 bladder cancers (0/6 normal tissue)	USA	IHC (combintation of 3 antibodies against early proteins)	tissue microarray	27034991
	0/65 renal cancers (0/10 normal tissue)	USA	IHC (combintation of 3 antibodies against early proteins)	tissue microarray	27034991
	TOTAL: 0/202 (0/16)
reproductive system	0/85 breast cancers	USA	IHC (combintation of 3 antibodies against early proteins)	tissue microarray	27034991
	0/58 breast cancers (0/58 adjacent normal tissue)	Belgium	deep sequencing	fresh frozen, FFPE	25884932
	TOTAL: 0/143 (0/58)
integumentary system	0/14 lesions from liver transplant patients with SCC or AK*	Finland	PCR (VP1)	biopsies	30632206		*squamous cell carcinoma or actinic keratosis
	0/127 non-lesions from liver transplant patients with SCC or AK	Finland	PCR (VP1)	biopsies	30632206
	0/80 healthy skin samples	Finland	PCR (VP1)	biopsies	30632206
	0/50 skin cancers (0/10 normal tissue)	USA	IHC (combintation of 3 antibodies against early proteins)	tissue microarray	27034991
	0/3 mycosis fungoides (cutaneous T cell lymphoma)	France	deep sequencing	lesions	23096719
	0/3 Sézary syndrome (cutaneous T cell lymphoma)	France	deep sequencing	lesions	23096719
	0/20 basal cell carcinoma	Brazil	PCR (LT)	FFPE	33592613
	0/20 squamous cell carcinoma	Brazil	PCR (LT)	FFPE	33592613
	1/14 melanoma	Brazil	PCR (LT)	FFPE	33592613
	0/20 dermatofibrosarcoma protuberans	Brazil	PCR (LT)	FFPE	33592613
	0/15 Kaposi's sarcoma	Brazil	PCR (LT)	FFPE	33592613
	0/20 Merkel cell carcinoma	Brazil	PCR (LT)	FFPE	33592613
	0/25 actinic keratosis	Italy	PCR (sT)	biopsies	28207925
	0/19 squamous cell carcinoma	Italy	PCR (sT)	biopsies	28207925
	0/20 squamous cell carcinoma from immunocompromised patients	Italy	PCR (sT)	biopsies	28207925
	0/3 squamous cell carcinomas from 1 renal, 1 lung, and 1 lung+heart transplant recipient	Germany	deep sequencing	biopsies	22488422
	TOTAL: 1/246 (0/217)
nervous system	0/261 brain tumors (0/21 normal tissue)	USA	IHC (combintation of 3 antibodies against early proteins)	tissue microarray	27034991
	0/38 non-Hodgkin's lymphoma (0/3 normal tissue)	USA	IHC (combintation of 3 antibodies against early proteins)	tissue microarray	27034991
	0/325 gliomas	China	deep sequencing (RNA)	freshly frozen samples	27864420
	0/4 primary CNS lymphomas	USA	deep sequencing	fresh frozen	24023918
	TOTAL: 0/638 (0/24)
circulatory system	0/32 diffuse large B-cell lymphoma	USA	deep sequencing	not specified	24023918
	0/2 chronic lymphocytic leukemia	USA	deep sequencing	not specified	24023918
	TOTAL: 0/34

[truncated: 6 more sheets: Sheet11, Sheet12, Sheet13, Sheet14, Sheet15, Sheet16]
